# Supplementary material for: Intraoperative arteriovenous patient sampling to assess in situ non–small cell lung cancer metabolism
Source: J Clin Invest. 2026 Jan 27;136(6):e198821. doi: 10.1172/JCI198821 (PMC12987651; doi:10.1172/JCI198821)
Supplement: Supporting data values [file jci-136-198821-s335.xlsx]

## Sheet: Abbreviations
Notation	Sampling site
RA	Radial artery
PIV	Peripheral IV
PVC	Pulmonary vein cancer
PVH	Pulmonary vein healthy
PA	Pulmonary artery

## Sheet: Polar metabolomics
All values in units of uM
		HMDB ID	HMDB0000159	HMDB0000190	HMDB0000687	HMDB0000172	HMDB0000696	HMDB0000883	HMDB0000162	HMDB0000158	HMDB0000122	HMDB0000177	HMDB0000167	HMDB0000161	HMDB0000168	HMDB0000641	HMDB0000251	HMDB0000148	HMDB0000123	HMDB0000187	HMDB0000191	HMDB0000904	HMDB0000192	HMDB0000214	HMDB0000182	HMDB0000517	HMDB0000097	HMDB0000452	HMDB0000562	HMDB0000157	HMDB0006029	HMDB0001565	HMDB0002005	HMDB0001138	HMDB0001539	HMDB0001325	HMDB0001406	HMDB0000243	HMDB0000134	HMDB0000254	HMDB0062781	HMDB0000744	HMDB0000072	HMDB0000210	HMDB0000226	HMDB0000086	HMDB0000056	HMDB00510	HMDB0000267
Participant	Location	Replicate	phenylalanine	lactate	leucine	isoleucine	methionine	valine	proline	tyrosine	Glucose	histidine	threonine	alanine	asparagine	glutamine	taurine	glutamate	glycine	serine	aspartate	citrulline	cystine	ornithine	lysine	arginine	choline	a.aminobutyrate	creatinine	hypoxanthine	acetylglutamine	phosphocholine	methionine.sulfoxide	acetylglutamate	asymmetric.dimethylarginine	trimethyllysine	Niacinamide	pyruvate	Fumarate	Succinate	akg	Malate	cis.aconitic.acid	Pantothenate	Orotate	Glycerophosphocholine	beta.Alanine	Aminoadipate	pyroglutamate.5.oxoproline
1	PIV	1	27.8707	1017.79	57.3945	32.1394	13.4846	87.0259	98.3022	39.2274	6046.51	48.6723	74.091	304.293	23.3784	492.622	41.5684	38.6266	149.895	94.5998	1.85076	19.2781	381.634	34.9842	115.751	42.059	9.93415	12.9292	38.5159	0.52073	0.102591	148.648	NA	0.0801405	0.971949	0.631442	NA	50.8309	2.83687	4.69811	7.86915	3.12407	2.6336	0.349997	NA	0.438791	NA	NA	15.3611
1	Pulmonary artery	1	27.3066	635.604	62.7754	35.6602	13.2922	91.6885	100.611	39.6572	5997.1	57.6886	79.8448	256.414	28.2694	500.606	23.2521	83.5025	185.764	115.121	2.65459	23.7827	398.456	38.5731	114.342	56.6343	7.00271	8.91956	37.8234	0.719829	NA	148.616	NA	0.0925975	0.704605	0.637318	NA	20.0424	1.17542	2.49902	6.10254	2.29179	2.4226	0.355857	NA	0.653434	NA	NA	15.6139
1	Pulmonary artery	2	31.7526	651.874	68.6394	36.2523	13.909	144.652	107.68	40.8953	6738.81	54.3387	83.1445	296.491	28.2569	582.501	66.3919	89.3284	181.212	90.3948	3.99171	25.0781	333.335	37.0762	111.244	58.5244	NA	NA	NA	NA	NA	NA	NA	NA	NA	NA	NA	NA	NA	NA	NA	NA	NA	NA	NA	NA	NA	NA	NA
1	Pulmonary artery	3	32.8302	902.142	31.4742	45.7536	11.8219	105.47	98.9965	33.531	4894.99	61.708	75.8451	150.8	18.7659	484.255	42.7445	75.2303	191.019	111.473	2.44556	23.9195	241.22	39.1347	106.654	54.8803	6.51141	9.95155	39.0539	0.694116	0.0280048	0.285653	0.272953	0.0868986	0.863672	0.246514	0.217694	71.2982	1.21861	2.76603	7.35782	2.49269	1.95884	0.358101	0.0126769	0.376534	2.83164	0.706637	12.0931
1	Pulmonary artery	4	35.0007	933.608	57.8252	41.0313	11.8917	107.042	105.104	36.2646	4849.48	59.2172	77.1094	151.16	17.3737	429.573	45.8828	77.8536	214.114	117.05	2.9425	24.7089	242.588	39.3043	98.2305	57.4452	14.1827	9.80176	39.8774	0.743013	0.0303359	0.282312	0.291224	0.0542258	0.837906	0.235637	0.27615	53.1707	1.31691	4.43548	7.44739	2.52968	1.89566	0.351594	0.017856	0.376607	3.67178	0.718681	18.347
1	Pulmonary vein cancer	1	27.9954	688.177	61.5728	36.3949	12.4686	87.0264	100.317	41.9309	6064.2	53.1823	79.6776	257.05	26.8397	482.935	17.2696	72.6452	179.172	115.785	2.72347	24.4272	378.165	37.4355	114.627	54.7755	7.89727	8.32706	39.1749	0.732383	0.107605	148.729	NA	0.146689	0.682797	0.642708	0.155291	14.8486	1.67871	2.76844	5.86785	2.5041	2.6586	0.364674	NA	0.549871	NA	NA	15.5617
1	Pulmonary vein cancer	2	31.7109	710.923	65.6452	35.6279	13.5047	110.446	107.053	38.9654	6655.06	51.4102	73.2111	303.447	27.4317	565.512	65.5243	78.9761	171.983	83.8074	3.56686	26.2846	330.049	37.2593	120.04	55.5349	NA	NA	NA	NA	NA	NA	NA	NA	NA	NA	NA	NA	NA	NA	NA	NA	NA	NA	NA	NA	NA	NA	NA
1	Pulmonary vein cancer	3	37.0907	1078.64	31.187	44.5413	11.7974	109.875	100.491	36.7849	4841.44	58.3461	74.9379	147.195	18.6132	477.753	44.8939	69.7688	249.591	104.581	3.56107	25.4679	223.356	36.617	119.811	53.9423	7.55977	7.83009	41.1041	0.811812	0.0322227	0.348213	0.265248	0.0377536	0.830808	0.250196	0.37036	32.8919	2.0089	5.91356	7.02819	3.13143	1.97428	0.394107	0.0177081	0.351643	3.61581	0.665859	10.7883
1	Pulmonary vein cancer	4	36.7252	1072.01	59.9253	43.765	11.7375	106.867	103.894	34.7894	4911.18	58.8588	77.7603	148.287	18.1755	446.549	46.3825	72.2151	210.373	104.171	3.2979	25.3004	235.651	39.2219	102.169	55.3809	15.1234	10.7391	40.6263	0.806513	0.0335399	0.413625	0.271343	0.0653537	0.830185	0.271197	0.35544	47.3845	2.546	4.41096	7.11648	2.9579	1.83988	0.394829	0.020435	0.385929	2.87632	0.629412	15.9334
1	Pulmonary vein healthy	1	29.1146	628.737	54.3149	38.7891	12.2271	92.6526	99.6722	40.9099	6306.98	55.8958	82.1339	277.466	27.3506	488.045	53.8863	73.2005	175.826	104.831	3.12533	23.8614	392.047	35.2016	111.241	54.5204	7.61774	24.7717	38.5809	0.799862	0.108775	149.08	NA	0.12092	1.01305	0.622043	1.11578	17.2514	1.58431	3.43648	6.53805	2.62681	2.01658	0.377192	NA	1.13557	NA	0.522092	16.2563
1	Pulmonary vein healthy	2	30.9989	626.768	62.2064	33.326	13.2055	115.614	103.514	37.2557	6398.06	52.899	70.2763	287.259	25.8644	543.294	67.5896	76.9804	174.918	83.2212	3.60685	25.0254	302.988	36.9736	116.475	54.4667	NA	NA	NA	NA	NA	NA	NA	NA	NA	NA	NA	NA	NA	NA	NA	NA	NA	NA	NA	NA	NA	NA	NA
1	Pulmonary vein healthy	3	35.9366	955.409	31.3666	43.8692	11.5776	105.189	101.657	35.854	4851.59	60.7577	78.6041	152.207	18.3783	478.523	40.0895	66.2641	185.074	105.004	2.71079	24.7334	220.365	36.7443	112.135	53.4806	7.63949	8.58374	40.6013	0.778297	0.0308524	0.275963	0.247727	0.085499	0.84295	0.249175	0.360244	40.7365	1.82562	4.65348	7.46612	2.84577	2.19875	0.383151	0.0220247	0.477034	3.3743	0.611655	9.97288
1	Pulmonary vein healthy	4	35.5956	962.905	58.437	42.4496	11.426	116.331	104.497	34.2735	4793.49	59.1367	74.0812	151.588	18.3684	469.896	42.5675	67.8162	181.412	110.13	2.98262	24.7545	217.95	39.7163	102.981	56.6137	14.3017	8.56968	40.4902	0.776524	0.0297677	0.32971	0.289818	0.0476293	0.799247	0.238139	0.467472	46.8283	1.42652	3.77318	7.05029	2.91383	2.10051	0.370267	0.0148574	0.49923	2.66499	0.701736	16.4741
1	Radial artery	1	28.2941	549.994	56.7934	34.9789	12.3777	89.2292	99.4201	41.8235	6377.51	53.0966	80.4298	264.176	28.1098	482.724	30.801	76.6716	184.175	122.754	2.81749	23.6513	385.067	36.0863	115.856	54.8161	7.29347	11.8336	37.8585	0.554074	0.109453	148.61	NA	0.116872	0.77087	0.623847	NA	18.65	1.19232	3.96493	5.88936	2.33176	2.55338	0.343712	NA	0.837166	NA	NA	14.3475
2	PIV	1	30.0852	7821.33	72.8988	53.622	13.0074	94.1597	99.4412	36.4009	5455.28	43.654	68.8823	197.922	25.494	375.238	6.74822	16.7419	172.613	72.0039	1.28533	21.9493	279.315	35.711	95.8156	48.3234	6.75309	7.65283	42.5268	0.845047	0.103075	148.604	NA	0.0573122	0.481938	0.576126	NA	36.199	1.75718	2.709	6.40672	2.70077	2.37592	0.145116	NA	0.284899	NA	NA	16.1535
2	Pulmonary artery	1	35.9469	639.918	99.3168	67.928	15.2299	117.238	125.935	47.8716	7072.37	57.8011	84.1919	207.324	30.3203	452.404	18.6674	51.1137	224.123	100.827	2.57987	31.9609	423.248	46.2212	120.871	62.9781	8.90244	10.8378	51.0962	1.02486	0.104686	148.737	NA	0.0728419	0.667299	0.647122	NA	26.63	1.19028	2.72037	6.06156	2.45852	2.84183	0.191318	NA	0.535473	NA	NA	16.1074
2	Pulmonary artery	3	45.3793	956.558	48.4782	83.8562	13.781	135.441	123.087	36.8248	5645.83	63.9024	77.8301	127.394	19.8605	422.395	45.6905	49.3013	273.78	82.6531	2.75905	32.2289	227.443	49.1878	113.647	62.1293	8.36272	10.3082	51.645	1.08642	0.0314947	0.286584	0.261704	0.0362646	0.789978	0.229714	0.372888	63.9511	2.72094	4.25817	7.21344	2.89695	1.6572	0.188703	0.0248714	0.325638	3.00297	0.673428	13.9159
2	Pulmonary artery	4	47.7239	1012.64	89.988	82.6267	13.9343	130.648	127.571	37.2208	5701.17	62.7946	78.3786	125.865	21.0347	399.945	28.6292	44.4633	270.699	84.2815	2.41857	32.4459	226.925	47.6579	108.376	63.1601	16.6827	9.70828	53.1179	1.13449	0.0324592	0.295776	0.263369	0.049262	0.788542	0.237297	0.247037	60.1116	2.54781	4.39148	7.23234	2.91557	1.61211	0.194318	0.00328471	0.344355	3.32443	0.689483	17.4486
2	Pulmonary artery	2	40.3686	631.529	103.5	62.9725	15.5581	158.251	127.599	45.0235	7597.8	54.2499	74.0376	243.767	29.7877	500.761	64.1138	55.3478	197.302	66.9315	2.87911	33.0803	314.252	44.0209	111.992	62.1332	NA	NA	NA	NA	NA	NA	NA	NA	NA	NA	NA	NA	NA	NA	NA	NA	NA	NA	NA	NA	NA	NA	NA
2	Pulmonary vein cancer	1	39.4704	1168.75	102.537	70.4115	16.5424	124.701	130.916	50.0773	7546.14	61.4742	90.2796	224.599	33.8827	480.667	41.6597	57.6762	225.371	101.291	2.88678	32.265	414.521	47.6646	132.645	70.5208	10.4243	17.0539	53.0788	1.12254	0.0627925	148.704	NA	0.118811	0.840411	0.649987	0.118772	34.3062	1.49155	3.38292	6.70651	2.71973	2.34609	0.221041	NA	0.66727	NA	0.629861	18.8828
2	Pulmonary vein cancer	2	42.2503	1136.38	112.417	70.1984	17.1802	186.601	141.243	46.5197	7994.91	61.077	83.6864	262.324	34.5981	543.702	71.8055	63.7258	219.11	77.5078	3.29313	35.2817	346.736	46.5988	129.952	69.6232	NA	NA	NA	NA	NA	NA	NA	NA	NA	NA	NA	NA	NA	NA	NA	NA	NA	NA	NA	NA	NA	NA	NA
2	Pulmonary vein cancer	3	48.7197	1721.58	48.7445	87.6355	14.7771	143.922	131.146	38.8396	5612.72	67.1425	85.5986	136.843	22.0848	461.694	48.0342	52.7137	300.618	100.748	2.96483	33.395	254.102	47.4777	127.372	62.0346	9.88078	9.55809	55.3674	1.28679	0.039682	0.309434	0.276553	0.0353202	0.851993	0.267899	0.375874	91.3106	2.00911	4.68326	8.0908	3.1709	1.66103	0.211524	0.0323183	0.358946	3.17334	0.688249	12.7194
2	Pulmonary vein cancer	4	47.566	1669.94	95.4989	80.4954	14.8761	149.116	133.324	41.1971	5783.94	66.0958	83.6912	133.582	20.6392	471.166	49.7197	53.2502	251.154	93.0564	2.684	32.8576	237.916	50.1009	112.83	66.655	19.4707	11.6364	54.4936	1.25117	0.0333631	0.352703	0.275234	0.0592535	0.831634	0.247926	0.284097	74.9151	1.28759	4.62094	7.77873	3.22855	1.80848	0.196489	0.0283837	0.359372	3.42558	0.643866	17.1046
2	Pulmonary vein healthy	1	39.4388	692.894	108.784	70.791	16.4406	123.983	132.417	49.1271	7389.91	61.5481	85.0877	218.528	31.95	483.387	38.2171	60.4148	233.068	108.319	2.30961	32.8216	429.662	47.8335	131.092	67.4433	10.2837	13.001	53.8069	1.36212	0.114575	148.902	NA	0.0894709	0.786437	0.648748	0.196643	30.6227	1.36043	3.04697	6.5319	2.7875	2.16685	0.211793	NA	0.739859	NA	0.516692	17.9196
2	Pulmonary vein healthy	3	50.2904	1111.84	64.1078	92.2191	15.352	154.609	137.971	39.0337	5970.94	69.4218	87.7769	137.026	23.0444	483.705	68.7291	60.8696	311.162	101.392	3.50039	35.0991	264.158	51.8184	130.918	66.8348	10.5492	9.81926	57.5648	1.65674	0.0373135	0.602058	0.275288	0.0674171	0.855079	0.263061	0.579036	62.0448	2.11112	4.74922	8.64601	3.39945	1.84353	0.217161	0.0327735	0.570058	3.58266	0.809914	13.228
2	Pulmonary vein healthy	2	43.2151	706.708	110.046	71.423	17.5626	187.974	141.769	48.8192	8399.58	63.161	78.6681	271.848	35.5503	562.804	73.4994	68.4679	241.989	79.0439	3.00619	36.455	352.049	45.4229	135.741	70.6588	NA	NA	NA	NA	NA	NA	NA	NA	NA	NA	NA	NA	NA	NA	NA	NA	NA	NA	NA	NA	NA	NA	NA
2	Pulmonary vein healthy	4	47.7904	1045.68	92.5348	78.5384	14.5426	138.679	134.027	39.1071	5663.03	68.6665	85.3155	136.71	21.4385	413.686	69.3853	62.802	223.202	96.7204	2.75547	33.362	244.538	49.7994	115.32	65.4902	19.7599	10.5491	55.8945	1.57214	0.0339752	0.601551	0.260503	0.0619717	0.815591	0.250497	0.334532	60.3777	2.0383	4.56523	7.89743	3.36312	1.76578	0.208933	0.0283168	0.547386	2.1075	0.693217	17.4211
2	Radial artery	1	35.8038	602.049	103.379	70.2302	15.7074	115.024	126.808	48.3319	7064.71	59.7319	83.4679	208.191	33.8158	460.987	27.8958	56.6456	214.658	100.264	2.51226	32.5294	389.028	47.7036	120.922	63.3474	9.0937	10.8223	51.212	0.984445	0.107288	148.652	NA	0.0918542	0.699504	0.656224	NA	21.2045	1.06137	2.57559	5.90566	2.32564	2.46176	0.185469	NA	0.489766	NA	NA	15.8037
3	PIV	1	41.6569	1134.31	95.8718	56.4847	21.9971	125.076	112.273	38.9974	6693.23	67.3743	179.499	359.684	41.7159	487.216	49.1698	22.2773	230.716	143.611	1.56061	28.2249	419.149	51.4063	161.908	76.0422	12.9247	25.6245	58.7269	1.16783	0.131475	148.665	NA	0.140796	1.01959	0.652192	0.081271	45.367	1.32375	4.1415	5.9348	2.55889	2.24584	0.507718	NA	0.442966	NA	1.5459	18.5265
3	Pulmonary artery	1	40.066	406.126	108.492	68.3784	22.0081	141.59	117.118	40.3134	7538.66	81.5769	188.904	322.68	48.5167	525.298	47.3724	50.0874	238.25	179.09	1.93772	33.4857	446.554	60.4695	160.832	92.6192	11.4717	3.53649	60.4739	0.908796	0.125812	148.765	NA	0.046116	0.760408	0.68322	NA	14.256	0.998365	2.98382	3.89402	1.83272	2.2153	0.507853	NA	0.49053	NA	NA	17.2697
3	Pulmonary artery	2	45.9542	407.792	129.384	61.3927	22.9202	197.574	126.26	37.0642	8338.76	77.9325	183.076	384.356	44.0668	618.4	85.7593	56.6258	281.321	138.411	2.62769	35.7529	397.881	59.5646	153.64	93.8875	NA	NA	NA	NA	NA	NA	NA	NA	NA	NA	NA	NA	NA	NA	NA	NA	NA	NA	NA	NA	NA	NA	NA
3	Pulmonary artery	3	48.5484	572.352	54.292	79.5959	19.0799	142.944	113.691	30.2353	5673.08	83.9659	179.906	190.601	29.9352	479.337	48.7784	45.512	237.539	170.021	2.47254	32.9353	266.004	56.7897	150.491	87.178	10.8939	13.7426	59.8032	1.00099	0.0520018	0.324377	0.341241	0.0741974	0.844614	0.243753	0.369627	35.1109	2.50019	7.07111	4.34886	2.35244	1.49463	0.467773	0.0101233	0.253456	3.82361	0.848865	14.2798
3	Pulmonary artery	4	51.1957	577.202	105.051	75.9156	18.684	160.813	117.916	31.059	5954.78	82.8985	187.062	194.155	29.6113	466.125	52.1571	46.4182	222.231	172.536	1.90808	32.7	260.66	58.0706	139.645	91.6187	21.6682	15.0265	61.0681	0.994195	0.059149	0.325908	0.328308	0.0522187	0.862328	0.255885	0.323229	44.5005	1.23566	4.88573	4.50272	2.17588	1.58193	0.476379	0.0142342	0.259423	2.80849	0.648596	18.112
3	Pulmonary vein cancer	1	39.0609	424.526	101.701	66.5876	22.0261	131.32	115.474	40.4171	7380.4	77.0295	186.152	304.244	45.4156	508.002	30.837	50.3808	247.42	179.327	2.00336	32.5122	460.334	56.2633	151.443	91.872	11.214	18.6948	59.106	0.875374	0.117848	148.741	NA	0.0556274	0.689978	0.635893	NA	12.5482	0.812292	2.22843	3.90615	1.74874	2.19465	0.468774	NA	0.462068	NA	NA	16.8794
3	Pulmonary vein cancer	2	42.8536	408.912	114.772	62.7812	21.8741	187.767	122.537	38.3725	8076.38	69.9084	177.285	380.941	45.6372	582.273	75.6565	54.77	217.666	120.698	2.46465	34.6066	375.111	53.7281	153.315	92.1479	NA	NA	NA	NA	NA	NA	NA	NA	NA	NA	NA	NA	NA	NA	NA	NA	NA	NA	NA	NA	NA	NA	NA
3	Pulmonary vein cancer	3	49.7132	611.781	56.8925	78.2381	19.8916	159.056	115.894	33.4909	5809.73	79.5228	183.783	194.264	29.5629	471.437	51.1976	47.3628	275.609	170.355	2.10053	33.053	261.697	62.0622	147.668	89.0622	10.9264	16.5922	60.3536	0.900073	0.0567982	0.337376	0.30778	0.0655165	0.835752	0.249927	0.364713	38.7561	1.30378	5.0802	4.45917	2.06935	1.49715	0.474417	0.0115531	0.259216	3.42063	0.76512	13.6247
3	Pulmonary vein cancer	4	50.7852	617.181	93.0461	69.418	18.6122	161.083	118.692	32.8702	5830.88	82.2365	177.487	192.418	29.1966	456.001	55.2598	47.8356	277.263	169.03	2.0234	32.4321	262.721	55.6312	136.245	91.6372	21.3727	14.3884	60.5841	0.949461	0.0596661	0.361771	0.307308	0.0797207	0.853447	0.237577	0.362616	35.843	1.26418	4.72014	4.42833	2.11564	1.49754	0.483498	0.01552	0.2646	2.91801	0.727344	18.7436
3	Pulmonary vein healthy	1	40.8662	378.02	108.851	65.4952	21.4823	129.272	114.646	36.2472	7213.84	77.7025	190.095	311.399	44.9102	520.157	46.3946	49.9277	230.068	163.778	2.05788	32.0461	438.555	57.2716	159.464	91.8585	11.5287	24.879	58.3296	0.953147	0.127526	148.742	NA	0.122056	0.808344	0.633998	NA	16.8946	1.02753	2.84111	3.63724	1.75309	2.04845	0.451716	NA	0.45019	NA	NA	17.1602
3	Pulmonary vein healthy	2	44.8045	386.833	118.583	63.0506	21.6182	197.874	122.842	34.9265	8028.64	74.5565	172.001	348.602	45.2089	595.198	79.3247	52.9629	227.66	131.621	2.63243	34.4931	369.901	55.9044	157.487	94.1203	NA	NA	NA	NA	NA	NA	NA	NA	NA	NA	NA	NA	NA	NA	NA	NA	NA	NA	NA	NA	NA	NA	NA
3	Pulmonary vein healthy	3	51.0904	546.551	59.1181	85.1259	19.1592	172.671	118.616	31.2442	5796.5	84.0824	183.876	196.89	30.8031	488.675	54.0277	47.3114	230.592	170.605	1.89199	33.2166	262.636	59.7553	153.803	89.4489	11.0768	14.2702	60.8972	1.01991	0.0561262	0.411516	0.309426	0.0381585	0.884568	0.25551	0.416891	38.1296	1.46064	4.61351	4.37714	2.07047	1.53584	0.474497	0.0180432	0.257618	3.62735	0.729579	13.4062
3	Pulmonary vein healthy	4	50.166	533.998	98.2192	76.2277	18.6848	158.944	117.872	31.1725	5861.61	82.6568	174.89	187.667	27.6789	440.577	56.1493	47.3066	236.857	170.513	2.02964	32.3804	260.52	59.1787	136.161	92.5879	21.4751	14.1014	60.1209	1.0453	0.0548186	0.412886	0.299442	0.0472865	0.887447	0.242431	0.478117	31.7063	1.10286	4.01217	4.1658	1.84403	1.49907	0.459785	0.0188753	0.264235	3.42635	0.762988	19.9099
3	Radial artery	1	40.4406	403.166	96.6902	62.7734	20.4394	133.282	110.624	36.384	7437.55	73.984	175.279	321.101	41.8619	491.277	64.663	51.1419	254.934	160.294	2.53086	31.3923	444.201	50.5391	148.567	87.163	10.8082	29.7988	56.0587	0.878288	0.129144	149.308	NA	0.104171	1.00635	0.610868	NA	19.8176	1.15671	4.45708	3.80294	1.88026	1.66055	0.438957	NA	0.875071	NA	0.696971	17.0807
4	PIV	1	44.1029	1292.86	135.858	75.9106	19.4626	163.538	140.082	65.8707	8996.41	78.0981	113.227	388.868	36.5822	596.185	30.0761	57.7621	138.678	90.7594	2.406	34.2033	372.338	52.555	170.143	93.1304	8.05931	31.1158	67.1927	0.99614	0.132818	148.71	NA	0.0753319	0.942396	0.657635	0.190837	48.6937	1.59205	3.43303	5.51463	2.9956	1.32944	0.176771	NA	0.77411	NA	2.11542	20.7692
4	Pulmonary artery	1	43.3141	1040.54	151.856	82.6066	21.2304	182.527	147.987	67.7271	8729.05	91.0885	117.896	370.704	41.5233	639.201	16.0128	69.5547	142.466	107.244	2.88497	37.4395	405.053	58.4818	169.407	102.878	8.22476	24.5033	70.6275	0.923859	0.110909	148.778	NA	0.122187	0.631247	0.72363	NA	39.45	1.31894	3.02448	6.12461	2.86651	1.60524	0.173048	NA	0.783837	NA	NA	19.6012
4	Pulmonary artery	2	51.5109	1153.64	179.813	85.0883	22.4918	281.706	168.959	73.0807	10170.5	87.5178	116.282	500.987	42.4707	770.479	66.5549	80.1846	200.738	86.6485	3.69109	42.3871	357.866	55.6423	165.591	107.769	NA	NA	NA	NA	NA	NA	NA	NA	NA	NA	NA	NA	NA	NA	NA	NA	NA	NA	NA	NA	NA	NA	NA
4	Pulmonary artery	3	58.2536	1681.04	77.1075	107.567	19.7953	193.905	155.889	60.9774	7405.57	95.9127	123.578	243.654	28.5448	655.353	43.387	68.1644	148.733	103.316	2.4159	40.2139	250.924	64.6559	171.913	100.718	8.3679	16.6327	75.2751	1.06973	0.0592451	0.409553	0.320118	0.05383	0.829146	0.325153	0.595466	117.34	1.66384	6.41312	8.13816	3.77993	1.0897	0.191397	0.00456028	0.495576	5.87886	0.926586	16.8412
4	Pulmonary artery	4	58.0274	1643.75	142.932	93.2671	19.6109	216.408	155.91	58.0027	6890.42	99.1869	116.871	248.846	26.3863	589.372	43.4303	70.1692	187.094	103.637	2.90997	39.619	237.482	59.8544	154.332	105.524	16.0415	16.1198	75.3091	1.07711	0.0603978	0.40748	0.327986	0.0488577	0.829941	0.295487	0.413805	100.636	1.50688	5.4959	7.67193	3.54373	1.09456	0.183245	0.00212042	0.50183	6.23302	1.0636	24.0981
4	Pulmonary vein cancer	1	45.3318	1110.39	159.436	90.365	22.8376	182.754	154.058	72.8916	9095.49	92.2	125.391	389.118	42.7707	645.375	53.5549	81.7916	171.735	112.542	6.0455	38.6736	441.572	61.4809	177.788	109.138	12.6667	23.2445	72.5387	3.70649	0.116688	149.642	NA	0.0706298	0.708278	0.720846	0.0141056	51.9838	2.03149	3.98199	6.49042	4.67787	1.82213	0.182157	NA	1.01413	NA	NA	21.0584
4	Pulmonary vein cancer	2	49.7694	1126.53	168.737	81.0496	22.7508	253.173	160.687	61.674	9834.79	86.478	117.051	439.276	40.8887	725.395	95.9109	87.0566	153.065	82.666	7.23988	39.2981	356.927	57.4698	173.438	109.22	NA	NA	NA	NA	NA	NA	NA	NA	NA	NA	NA	NA	NA	NA	NA	NA	NA	NA	NA	NA	NA	NA	NA
4	Pulmonary vein cancer	3	57.2612	1704.34	79.6761	107.258	20.9239	217.846	150.686	57.0229	7225.65	93.9799	116.757	251.349	28.2856	605.959	62.6812	74.2665	236.101	103.434	6.07248	38.0882	255.544	60.1622	179.048	99.3549	12.2093	19.0902	72.8232	3.92245	0.0552895	1.34988	0.321938	0.0730058	0.922342	0.312759	0.793081	126.074	2.64555	6.0311	7.98924	4.90419	1.20004	0.194465	0.00263388	0.60216	5.95953	0.934065	15.5618
4	Pulmonary vein cancer	4	59.5307	1750.49	149.673	109.388	20.7174	214.55	159.504	63.4649	7688.82	100.222	118.181	256.441	28.393	664.366	68.4854	77.5995	174.29	105.425	6.05012	39.3375	256.011	62.7138	165.103	101.095	25.1202	17.4338	75.0517	4.10392	0.0590588	1.34968	0.345901	0.043537	0.829339	0.312146	0.706657	131.028	2.88981	6.54054	8.20282	5.02562	1.24778	0.188551	0.0145285	0.643273	5.20641	1.04697	21.9442
4	Pulmonary vein healthy	1	47.5367	854.691	148.956	81.9693	21.2424	189.058	152.748	72.1348	8812.78	86.9832	122.633	378.163	40.4961	639.896	30.8116	71.4618	157.816	105.172	2.87811	39.6347	412.026	55.6872	180.778	102.249	9.14234	31.7309	74.103	1.01284	0.127739	148.771	NA	0.118927	0.829757	0.72107	0.251062	38.7636	1.56703	3.97092	6.42112	3.09587	1.58308	0.182681	NA	0.789109	NA	NA	20.7789
4	Pulmonary vein healthy	2	49.1545	859.147	168.307	80.7591	20.8056	259.88	157.843	69.2504	9394.82	82.4625	110.15	429.843	38.325	714.551	59.5164	75.2883	152.407	72.7954	3.34519	40.8657	337.728	53.5194	156.807	103.866	NA	NA	NA	NA	NA	NA	NA	NA	NA	NA	NA	NA	NA	NA	NA	NA	NA	NA	NA	NA	NA	NA	NA
4	Pulmonary vein healthy	3	56.6344	1286.37	76.1839	97.1887	18.2895	211.069	146.805	60.645	7072.92	91.4222	113.026	226.511	27.9301	578.663	41.4567	63.7681	174.825	95.2907	2.75542	38.6611	235.846	57.7677	157.084	95.4617	8.29671	16.9109	72.4235	1.05221	0.0531351	0.464376	0.296492	0.0432021	0.790331	0.312011	0.511496	92.742	1.99551	6.3523	7.34589	3.40075	1.10279	0.184441	0.00552241	0.433885	4.14443	1.11514	16.6025
4	Pulmonary vein healthy	4	55.3103	1303.36	131.559	89.8949	18.2676	200.41	151.954	62.8657	6877.62	91.678	109.819	224.111	25.8066	559.918	42.5764	65.3187	134.162	96.1038	2.85156	39.2353	229.464	58.2099	146.599	93.386	16.2524	15.3957	72.9066	1.07778	0.0574816	0.435192	0.292219	0.0459772	0.781744	0.298691	0.584706	87.8331	3.27267	4.24522	7.07398	3.18106	1.07715	0.189439	0.0033279	0.45336	4.51393	1.00783	23.2182
4	Radial artery	1	43.5021	977.203	144.157	76.7442	20.5492	176.372	142.231	67.5322	8733.68	79.7919	111.087	378.421	38.8663	609.83	32.1327	61.948	146.695	104.369	2.72737	35.4082	401.77	51.219	162.755	97.2955	8.05873	30.4967	66.4181	0.943393	0.125328	149.09	NA	0.0641092	0.795221	0.666154	NA	49.5761	1.29346	4.23242	5.92713	2.85004	1.33947	0.188432	NA	0.942675	NA	1.7319	20.3941
5	PIV	1	86.187	2053.65	164.774	77.7507	25.6784	188.387	207.988	63.241	6976.85	73.7858	109.155	510.075	48.3778	543.999	187.458	44.6146	363.005	76.2657	2.29284	49.2732	650.993	62.9073	176.746	93.7091	6.4366	NA	647.115	11.0806	0.210845	8.02238	0.595487	0.327078	7.07894	3.40807	0.217406	66.0943	3.6938	6.55546	6.54506	4.68713	2.00036	0.219309	0.157883	2.2006	NA	0.459384	22.6063
5	Pulmonary artery	1	87.8717	842.508	162.212	80.7241	26.1502	202.415	220.338	66.3961	7114.86	77.7346	120.02	538.271	49.5875	559.113	186.548	60.9431	402.833	76.5484	2.77791	48.9179	710.037	64.2102	185.311	96.1032	6.30976	NA	686.938	10.9087	0.279881	7.50293	0.598655	0.331221	7.74938	3.35632	0.317527	58.9727	3.62233	4.64097	5.76252	4.01466	1.49931	0.264121	0.191877	2.55146	NA	7.77585	23.8468
5	Pulmonary artery	2	93.3248	869.369	159.102	87.141	25.8034	237.413	229.564	62.1267	7545.52	82.9229	125.698	505.349	52.4417	625.448	233.055	64.4168	308.419	73.37	3.79637	52.227	748.4	65.4465	169.043	103.599	NA	NA	NA	NA	NA	NA	NA	NA	NA	NA	NA	NA	NA	NA	NA	NA	NA	NA	NA	NA	NA	NA	NA
5	Pulmonary artery	3	99.545	1245.94	142.865	107.147	21.2559	163.671	201.602	47.1995	6290.94	89.4381	119.629	252.138	33.7642	471.783	147.849	54.2197	333.081	87.2997	2.47442	45.0736	469.964	66.1989	169.49	87.9707	33.7467	16.2686	636.922	10.2433	0.419715	0.600877	0.365078	0.093457	2.20359	1.45909	0.266821	62.8396	2.22854	5.43171	5.53675	3.58162	1.58862	0.197906	0.341758	1.48976	5.70582	1.67795	15.5026
5	Pulmonary artery	4	101.949	637.701	132.944	105.268	21.0459	147.877	208.951	49.8847	6607.52	94.4997	122.592	256.384	33.7202	466.588	160.371	28.1223	342.161	93.6726	1.75502	46.1169	487.343	69.9633	155.971	91.347	34.6212	9.91875	664.36	10.8945	0.461364	0.647783	0.398848	0.120066	2.2802	1.56891	0.38393	58.3103	3.27395	8.18874	5.44498	3.75143	1.72165	0.167569	0.31994	1.52797	6.44183	1.52599	20.7401
5	Pulmonary vein cancer	1	89.4332	837.505	164.46	77.548	26.4475	201.274	215.665	66.0326	7467.59	77.9155	119.048	519.742	52.5855	552.768	199.647	60.4456	379.402	78.9204	4.32608	48.6084	730.727	67.1351	190.202	99.9415	6.48395	NA	686.062	11.2	0.273918	7.61871	0.65465	0.383861	8.08877	3.60545	0.311703	61.0574	4.24984	5.40803	5.97961	3.95038	1.6283	0.253258	0.179977	2.64237	NA	NA	23.3494
5	Pulmonary vein cancer	2	91.7449	875.397	169.195	84.9376	25.5599	203.251	227.284	62.7139	7697.38	83.2913	120.91	462.187	45.363	607.82	230.361	64.7037	297.797	71.1149	4.35209	50.4323	718.379	64.1901	175.395	97.7637	NA	NA	NA	NA	NA	NA	NA	NA	NA	NA	NA	NA	NA	NA	NA	NA	NA	NA	NA	NA	NA	NA	NA
5	Pulmonary vein cancer	3	101.191	1252.03	67.3107	113.833	21.7729	168.727	202.674	43.074	6671.41	89.9119	125.434	259.648	32.9984	515.318	141.796	54.0774	311.644	90.1726	3.56676	46.1198	464.088	67.4316	180.553	92.3044	18.0208	12.9319	647.714	10.326	0.442418	0.480016	0.381077	0.0972767	2.43585	1.53823	0.297721	73.8979	1.88627	6.56621	5.98395	3.70312	1.67277	0.190899	0.350548	1.30476	5.84784	1.47889	13.8068
5	Pulmonary vein cancer	4	104.571	1308.14	139.767	116.096	22.6504	168.514	218.671	54.1298	6988.89	96.1815	126.409	268.556	34.6164	514.298	163.94	56.7213	300.745	96.6213	3.62871	48.2331	490.34	72.695	170.222	98.28	38.2621	13.9383	685.001	11.0991	0.458793	0.555763	0.399415	0.110623	2.47347	1.62257	0.39627	73.5792	2.5726	6.84515	6.11587	4.10851	1.77763	0.194577	0.354664	1.44142	7.97792	1.58732	20.6109
5	Pulmonary vein healthy	1	87.2835	825.584	194.397	79.9358	26.3939	194.806	220.293	63.3476	7703.44	78.7552	116.427	531.156	51.7975	558.862	198.185	60.7392	390.09	77.1803	3.25299	54.5822	735.831	65.3174	188.911	102.564	6.60306	NA	681.617	10.8969	0.356169	7.76939	0.613072	0.359402	8.36742	3.42437	0.383372	54.1997	3.11757	7.09095	6.09479	3.98644	1.49212	0.242994	0.154215	2.56882	NA	NA	22.2552
5	Pulmonary vein healthy	2	84.2146	774.417	142.714	80.9725	22.683	206.648	202.586	52.0425	6828.26	76.0533	103.126	409.464	43.9388	554.532	212.872	56.823	251.39	67.5357	3.78986	45.2441	671.964	58.4392	164.122	92.4301	NA	NA	NA	NA	NA	NA	NA	NA	NA	NA	NA	NA	NA	NA	NA	NA	NA	NA	NA	NA	NA	NA	NA
5	Pulmonary vein healthy	3	103.51	1307.44	78.6893	119.471	23.634	155.261	216.403	53.1773	6985.93	97.11	135.862	281.746	36.5883	558.542	150.709	55.4547	360.386	95.3169	3.56689	48.8582	493.807	70.8077	190.625	98.1133	19.8059	12.2819	693.822	11.3508	0.451312	0.535787	0.405808	0.109623	2.87612	1.63085	0.331462	58.1387	2.30767	7.02934	6.33753	3.93085	1.75864	0.228213	0.379365	1.38721	7.53147	1.86805	13.9627
5	Pulmonary vein healthy	4	107.184	1352.25	163.066	109.797	23.1737	192.356	223.511	47.8274	7257.09	99.1887	135.601	292.676	35.6566	540.56	158.086	58.0093	306.299	100.103	3.55562	49.7049	507.58	78.0134	173.686	103.202	38.9982	14.8174	723.151	11.4655	0.442759	0.592287	0.409573	0.129961	2.47438	1.60319	0.335061	70.1775	1.8859	6.02834	6.58684	3.97763	1.79206	0.213692	0.445122	1.40831	5.90452	1.87059	20.6487
5	Radial artery	1	91.1633	1082.09	169.858	82.3516	26.9911	205.192	218.879	61.6157	7856.42	80.072	113.138	576.651	49.0981	563.506	205.971	68.0825	418.423	83.6541	2.97609	53.9586	703.749	63.9936	185.533	99.1	6.57015	NA	688.713	12.394	0.35797	8.53323	0.757716	0.392469	7.78711	3.38472	0.438052	58.0168	3.62772	6.41953	6.22658	4.46523	0.979251	0.192654	0.12236	2.96244	NA	NA	23.3172
6	PIV	1	55.45	3696.71	119.455	52.2228	23.7733	240.59	240.017	66.5622	8041.03	63.6157	111.199	731.763	42.2725	586.159	51.717	31.3774	251.595	81.4398	2.35113	26.9996	367.366	45.6766	178.582	63.5795	3.32984	NA	70.5433	1.81579	NA	7.93175	0.593793	0.363548	2.61962	1.44286	0.718656	156.994	4.74302	5.10008	10.9045	5.11085	2.3448	0.472824	NA	0.645736	NA	NA	27.4816
6	Pulmonary artery	1	51.2478	2419.88	131.074	59.3291	22.585	243.198	246.336	63.4067	9018	69.1713	105.455	657.953	40.9103	604.702	46.1412	91.9656	258.539	75.1707	2.37223	33.5897	395.916	45.4765	182.157	74.2501	1.52418	NA	71.4954	1.38559	NA	7.40427	0.626301	0.342377	2.26625	1.34114	0.416385	155.436	3.00298	4.24863	8.18942	3.29213	1.91685	0.49655	NA	0.65929	NA	0.192766	27.6757
6	Pulmonary artery	2	51.8493	2599.67	126.184	59.5458	21.3868	263.29	252.563	56.8914	9796.08	73.2693	126.411	591.721	40.4186	661.208	44.0885	96.5942	245.379	74.0952	4.70829	33.136	398.248	45.9805	163.55	74.4283	NA	NA	NA	NA	NA	NA	NA	NA	NA	NA	NA	NA	NA	NA	NA	NA	NA	NA	NA	NA	NA	NA	NA
6	Pulmonary artery	3	58.9761	3788.38	59.7248	78.0405	18.5016	195.115	239.457	47.4316	7150.39	83.5301	135.231	333.12	27.6592	563.173	30.7443	82.6928	276.883	92.2226	3.23212	31.6431	245.88	48.3906	173.714	70.8717	4.13277	14.7414	68.5813	1.07969	0.0358112	0.314539	0.376915	0.0605901	0.863687	0.417047	0.504147	159.246	1.83309	5.08906	7.81747	3.08721	1.81234	0.444902	0.00878656	0.292829	5.58278	1.11759	15.7042
6	Pulmonary artery	4	58.5464	3776.62	116.761	73.8688	18.3976	199.73	242.641	52.6657	7268.48	83.2368	128.458	341.551	27.3	555.947	33.254	84.3305	259.578	92.9464	3.04696	31.5723	250.383	47.3547	160.056	72.6678	8.01944	13.9449	69.0678	1.05284	0.0361592	0.390142	0.391109	0.0548545	0.869728	0.397146	0.59011	171.303	1.45155	4.49944	7.7585	3.13808	1.93812	0.433398	0.011265	0.303467	4.60401	1.23848	21.8331
6	Pulmonary vein cancer	1	54.3701	1916.74	132.826	56.7032	23.1297	254.073	252.461	63.7093	8678.55	71.5529	114.814	673.223	46.4195	630.385	63.0263	100.241	279.041	88.2731	3.58266	34.1305	367.16	50.866	185.171	88.8096	1.99304	NA	72.6653	4.85129	NA	7.90426	0.703182	0.331436	2.42627	1.41482	0.792954	100.772	3.16425	5.43543	9.05047	3.91123	1.89172	0.50082	NA	1.51618	NA	1.81722	29.2198
6	Pulmonary vein cancer	2	52.3948	2000.22	132.789	62.4964	21.8835	245.779	254.191	60.5876	9733.53	72.038	125.646	642.227	40.4384	658.041	57.2219	104.237	226.899	73.3752	4.73864	32.5982	353.763	49.6446	179.523	87.71	NA	NA	NA	NA	NA	NA	NA	NA	NA	NA	NA	NA	NA	NA	NA	NA	NA	NA	NA	NA	NA	NA	NA
6	Pulmonary vein cancer	3	59.0329	2912.71	62.7898	74.7026	19.0162	181.737	232.008	48.4342	6641.62	81.6778	135.149	336.078	28.3681	572.961	37.8917	87.1597	193.652	95.6731	3.74469	30.7843	221.733	51.3322	176.042	79.0137	5.0387	14.6323	66.2815	4.32641	0.0396771	0.57831	0.374693	0.0644652	0.907716	0.411311	0.81229	103.58	3.22695	4.38645	8.38508	3.46904	1.83531	0.436281	0.0137439	0.711893	7.41641	1.1203	17.003
6	Pulmonary vein cancer	4	57.7051	2982.65	114.027	74.5295	19.1212	200.125	244.811	49.8468	7007.48	84.7599	132.672	347.489	27.7204	562.254	38.6305	89.1921	205.502	95.0985	4.0334	31.8922	229.582	55.8184	162.682	84.2903	10.2127	14.9136	68.6782	4.40708	0.0367253	0.534204	0.403551	0.0622937	0.877366	0.43206	0.835301	130.187	2.22273	4.7448	8.74048	3.69104	1.83264	0.433636	0.0183516	0.752624	5.86211	1.12382	23.7505
6	Pulmonary vein healthy	1	52.5308	1745.12	129.643	52.9675	22.237	243.625	244.684	61.3243	8761.22	68.8869	121.092	653.372	41.4037	620.067	44.7478	85.9386	261.973	75.1591	3.01812	32.565	371.527	46.1695	180.66	72.4334	1.65566	NA	70.9785	1.36814	NA	7.18937	0.613232	0.253958	2.20389	1.38262	0.46648	127.488	2.60023	3.4707	8.021	3.25065	2.19598	0.492121	NA	0.528355	NA	6.20821	24.4369
6	Pulmonary vein healthy	2	51.2405	1786.98	122.879	58.6551	20.2236	251.901	243.148	52.155	9286.24	70.7316	121.027	615.072	37.2782	650.984	41.3583	88.0332	170.486	66.0919	NA	31.5508	347.218	43.6235	167.548	69.0989	NA	NA	NA	NA	NA	NA	NA	NA	NA	NA	NA	NA	NA	NA	NA	NA	NA	NA	NA	NA	NA	NA	NA
6	Pulmonary vein healthy	3	62.701	2845.28	64.0711	78.9736	19.9073	196.118	241.146	56.5016	7517.8	85.2279	138.12	346.106	29.2963	551.944	29.0555	80.952	267.208	90.9324	NA	31.5604	248.396	51.1703	174.725	70.2831	4.61612	18.3188	69.4545	1.29163	0.0370967	0.320466	0.382186	0.0662978	0.898712	0.383518	0.498216	162.591	1.99033	4.7034	8.85301	3.40719	1.88023	0.453187	0.0125064	0.30258	6.05924	1.24559	17.0689
6	Pulmonary vein healthy	4	57.2022	2724.1	114.688	73.1787	18.6551	202.679	242.412	52.2515	7283.05	85.4282	131.221	322.111	26.7877	528.067	29.4459	79.1582	246.629	89.3219	NA	31.2652	238.444	52.6138	159.146	72.2315	8.90234	14.4616	68.4613	1.27674	0.0356724	0.32191	0.387093	0.0452885	0.863307	0.407373	0.570927	129.595	1.17339	5.03854	8.03042	3.11278	2.00371	0.423307	0.0126868	0.286093	5.97615	1.17353	22.5667
6	Radial artery	1	49.758	1696.5	127.34	53.4235	21.4475	238.118	235.238	60.7086	8936.58	66.3045	105.801	622.437	40.1858	586.874	65.2611	91.7767	264.165	71.5229	4.42438	30.6364	365.834	44.0006	171.41	67.9688	1.71353	NA	68.2393	1.83424	NA	8.17601	0.647981	0.362932	1.95173	1.35901	0.591899	110.793	3.62842	5.03179	7.66875	3.43745	1.59075	0.474793	NA	0.886264	NA	5.22999	24.4853
7	PIV	1	49.2796	1394.94	114.213	60.3596	22.6623	182.521	164.208	56.8092	7893.43	61.4152	97.5802	540.216	36.019	553.187	70.2396	57.3798	428.217	101.198	3.46611	44.5909	546.394	60.8	134.831	85.3554	4.02072	NA	112.946	1.51103	NA	7.67998	0.588439	0.380722	3.59448	1.80056	0.158641	120.691	4.24965	5.15901	10.4894	4.34158	3.68812	0.181871	NA	0.646694	NA	5.86337	25.5171
7	Pulmonary artery	1	49.3882	1304.52	112.812	63.87	23.3012	176.881	163.538	56.5314	8662.92	62.5698	96.5056	513.63	36.5919	549.705	70.8965	71.7395	420.735	104.788	3.84339	45.5774	560.564	60.2829	136.072	92.0689	4.17982	NA	111.407	2.06382	NA	7.59444	0.572341	0.399706	3.55272	1.73477	0.176216	89.6318	4.55314	4.79456	10.2279	4.28696	2.66919	0.185046	NA	0.755863	NA	NA	25.0203
7	Pulmonary artery	2	50.5398	1409.48	125.958	72.7719	22.5496	177.466	168.413	52.13	8507	69.5463	98.8306	391.477	33.1732	603.949	72.1715	75.129	321.698	96.6896	NA	46.0102	549.686	62.1259	124.459	92.6391	NA	NA	NA	NA	NA	NA	NA	NA	NA	NA	NA	NA	NA	NA	NA	NA	NA	NA	NA	NA	NA	NA	NA
7	Pulmonary artery	3	54.6194	2098.37	54.4003	87.5721	19.3807	151.83	158.377	45.0799	6701.98	77.9087	108.619	226.497	24.2468	498.845	46.3663	62.773	441.652	125.231	NA	43.6523	372.884	64.8422	133.625	84.9185	11.8076	15.0351	108.864	1.92954	0.0523328	0.431787	0.359387	0.0681191	1.29059	0.588912	0.263906	140.535	2.22439	6.52324	10.3092	4.33647	2.26581	0.153047	0.0352538	0.358726	5.88583	0.631639	15.8018
7	Pulmonary artery	4	54.3335	2067.3	109.367	81.6944	19.4368	158.823	160.48	44.0439	6777.28	76.7983	101.813	212.86	21.8358	472.025	48.6387	64.0387	407.682	120.393	NA	42.9879	364.024	65.9767	116.151	85.7936	27.5284	13.4474	105.965	1.86176	0.0509968	0.409281	0.342259	0.099341	1.26531	0.578731	0.228774	129.244	1.91298	7.63986	10.3008	4.16453	2.3437	0.165509	0.0296345	0.35817	4.42799	0.630639	20.7787
7	Pulmonary vein cancer	1	50.1681	1333.39	117.405	58.4003	22.7869	177.878	161.481	57.4351	8213.74	61.8868	86.5213	492.949	35.9296	530.355	78.1834	72.5396	403.7	100.458	6.55356	44.3869	537.783	59.3148	134	90.1821	5.06356	NA	108.807	3.14661	0.381513	7.88706	0.608821	NA	3.16302	1.69495	0.278505	104.46	4.56254	4.87719	10.1457	4.70235	3.02088	0.157588	NA	1.23853	NA	4.04675	25.2714
7	Pulmonary vein cancer	2	49.6675	1409.59	104.779	65.5161	21.6916	171.355	161.089	50.6801	8531.48	62.6054	92.5617	402.108	33.1783	556.319	76.8236	74.9493	347.346	89.4625	NA	43.7182	522.311	53.9564	132.277	88.1477	NA	NA	NA	NA	NA	NA	NA	NA	NA	NA	NA	NA	NA	NA	NA	NA	NA	NA	NA	NA	NA	NA	NA
7	Pulmonary vein cancer	3	58.3762	2231.36	101.261	90.4356	21.281	171.064	166.819	51.1745	7041.93	80.274	110.334	238.826	25.4883	520.555	59.2342	71.6794	459.497	133.009	NA	46.5431	388.134	70.8521	142.159	90.8592	29.7971	8.98348	114.034	3.15359	0.0528416	0.681663	0.377328	0.137209	1.35983	0.631289	0.336298	166.003	4.02317	6.81529	11.3845	4.84462	2.35931	0.148501	0.0376293	0.668899	6.98675	0.645914	17.2013
7	Pulmonary vein cancer	4	58.0501	2183.04	98.6681	80.9926	19.4759	158.173	162.825	44.5982	6710.66	76.8993	104.395	215.032	24.2126	472.846	59.1854	67.2756	425.716	122.671	NA	43.6989	373.769	68.4795	120.462	88.3162	28.0631	15.8331	108.715	3.12507	0.0518228	0.626498	0.360349	0.107645	1.33228	0.58528	0.331151	135.731	2.24472	6.47531	10.3298	4.70613	2.10406	0.153821	0.0401838	0.669266	5.08236	0.692171	21.6794
7	Pulmonary vein healthy	1	49.5212	1251.37	116.084	63.5659	22.4661	178.079	161.326	52.0225	8458.56	61.572	93.4393	484.912	35.0058	543.392	72.4976	70.717	430.268	91.0435	3.76743	44.6864	535.902	60.3092	134.049	88.815	4.41827	NA	110.116	1.84931	NA	7.50762	0.567815	0.317513	3.33496	1.70127	0.184399	96.5536	3.56596	5.2022	10.1676	4.32879	2.6428	0.162801	NA	0.791997	NA	NA	22.8435
7	Pulmonary vein healthy	2	47.0673	1278.94	113.841	65.6702	21.014	186.108	158.908	47.2074	8532.66	65.2678	91.1517	373.212	33.7708	576.795	69.4295	69.9658	301.633	88.2628	NA	43.719	517.279	59.3098	128.328	89.2988	NA	NA	NA	NA	NA	NA	NA	NA	NA	NA	NA	NA	NA	NA	NA	NA	NA	NA	NA	NA	NA	NA	NA
7	Pulmonary vein healthy	3	56.0219	2085.96	55.4807	85.9318	20.7878	170.57	163.075	43.9455	6679.38	77.4741	112.332	227.239	25.6263	532.039	50.0813	66.3342	312.314	126.695	NA	45.2102	369.292	64.2995	138.24	85.6588	12.743	12.7291	110.962	1.73033	0.050494	0.486517	0.348827	0.0749627	1.36849	0.603764	0.233773	126.305	2.08422	6.82026	10.4943	4.36231	2.30885	0.154913	0.0447189	0.362553	6.26658	0.701809	16.2392
7	Pulmonary vein healthy	4	56.018	1937.03	93.4924	77.1819	18.3811	146.438	157.01	46.1391	6249.32	76.5695	101.973	207.527	23.6633	462.326	52.0515	63.8515	357.115	116.834	NA	43.2886	349.395	59.2581	115.633	88.8236	24.63	14.7208	106	1.63365	0.0535439	0.459672	0.369105	0.0783085	1.3156	0.575248	0.272799	114.446	2.79521	5.19466	9.77381	4.09766	2.22768	0.150239	0.0299197	0.360864	5.61672	0.600289	21.3303
7	Radial artery	1	49.2755	1193.99	122.853	58.202	22.626	181.075	165.096	57.1646	7608.74	62.8833	88.8437	503.912	37.8846	553.191	66.2147	65.8412	436.359	103.366	NA	47.0766	530.163	59.9299	131.978	85.5446	3.95494	NA	111.612	1.93597	NA	7.6011	0.619065	0.344162	3.24579	1.70042	0.160833	92.3927	4.03205	5.67044	9.95398	4.40937	2.47235	0.171776	NA	0.678749	NA	5.42228	26.9526
8	PIV	1	45.922	1464.04	102.665	50.3031	20.8181	186.187	187.635	57.1592	5024.97	47.5029	111.009	390.428	32.1526	461.383	74.2886	17.1732	330.232	97.1343	4.49387	25.6689	296.325	52.8248	115.547	60.9588	3.95411	NA	64.4958	1.42447	NA	8.60495	0.444878	0.384614	2.80004	1.39857	1.08637	19.0055	5.20457	17.5366	10.0027	7.01039	5.84367	0.181752	NA	0.769355	NA	3.72423	21.4289
8	Pulmonary artery	1	43.6372	824.779	103.852	60.3107	21.3237	207.817	220.62	63.0242	6872.46	53.9523	136.501	404.348	35.4237	488.927	86.3147	48.9101	394.337	133.528	NA	34.3718	395.069	58.782	128.136	75.3955	3.07391	NA	74.5017	0.845656	NA	7.08368	0.375461	0.35811	2.09211	1.24972	0.420472	32.2387	2.89604	5.16351	7.5086	2.92896	2.82773	0.166794	NA	0.568058	NA	8.12423	22.0954
8	Pulmonary artery	2	44.847	874.739	106.663	62.2008	20.5144	234.509	228.111	57.3762	7821.32	58.2742	149.83	300.785	29.526	552.412	85.944	52.6092	355.006	118.854	NA	34.6896	398	58.609	124.472	79.3311	NA	NA	NA	NA	NA	NA	NA	NA	NA	NA	NA	NA	NA	NA	NA	NA	NA	NA	NA	NA	NA	NA	NA
8	Pulmonary artery	3	48.3623	1301.05	51.6126	75.6207	17.4868	177.799	214.953	48.3731	5233.16	66.922	146.916	161.799	22.0555	431.486	60.6673	45.3098	325.602	146.615	NA	33.1657	264.977	65.5055	120.724	75.3992	8.56682	10.5011	72.233	0.621357	0.0343649	0.243537	0.215504	0.0515889	0.878042	0.348476	0.45824	33.7876	2.27498	5.27185	7.5111	2.72059	2.10904	0.14834	0.0237315	0.269466	3.20954	0.805311	15.0051
8	Pulmonary artery	4	45.7467	1222.86	86.0826	64.2907	16.8978	180.872	205.435	45.3318	5476.44	62.3485	138.803	153.36	19.4028	420.489	59.3803	43.7092	354.808	140.849	NA	31.1308	257.504	58.0389	107.837	73.181	16.1743	10.7208	68.9791	0.571567	0.0349249	0.235495	0.214899	0.0802416	0.758896	0.327913	0.429637	30.3629	2.96834	5.13984	6.96662	2.6128	1.87364	0.125536	0.0115664	0.268536	3.9458	0.65167	19.3121
8	Pulmonary vein cancer	1	43.4392	872.925	97.929	55.4502	20.1624	206.743	219.731	59.6527	7094.67	53.4861	137.246	381.987	33.7258	488.043	81.0295	50.8915	406.068	103.814	NA	34.4761	392.861	58.1206	126.22	76.8399	3.25662	NA	73.8146	1.16653	NA	7.25171	0.420788	0.344391	2.00064	1.22275	0.394642	37.9891	2.75141	6.82953	7.03465	2.98902	1.83179	0.177766	NA	0.720714	NA	5.83	20.631
8	Pulmonary vein cancer	2	45.2267	906.075	110.518	58.1713	21.6546	219.228	224.262	51.14	7669.08	56.1378	137.883	322.329	32.7912	514.983	88.6093	53.6521	413.569	115.984	NA	34.8232	385.544	55.8942	161.839	76.9539	NA	NA	NA	NA	NA	NA	NA	NA	NA	NA	NA	NA	NA	NA	NA	NA	NA	NA	NA	NA	NA	NA	NA
8	Pulmonary vein cancer	3	50.3279	1450.34	54.4051	79.7098	18.9433	179.818	221.666	48.6449	6001.02	68.8639	164.995	171.257	24.2059	446.023	62.1416	49.2381	406.831	160.476	NA	34.756	277.188	66.3647	132.226	76.2573	9.49891	10.5719	76.3152	1.05351	0.0377893	0.336507	0.252999	0.0688378	0.874332	0.361688	0.527905	54.8398	2.84596	7.00647	8.04343	2.94391	2.05873	0.160849	0.065909	0.434921	4.1226	0.807023	14.511
8	Pulmonary vein cancer	4	48.1642	1361.47	88.2352	70.3265	16.7654	156.089	211.16	46.8476	5697.67	62.2145	151.363	158.074	19.9269	436.539	59.3219	41.8446	315.199	145.41	NA	32.5007	264.898	59.5281	110.136	72.1537	17.9855	10.6093	71.6664	0.991907	0.0353952	0.298264	0.225815	0.0741396	0.805717	0.331175	0.529134	48.2346	1.53363	4.08528	7.25168	2.80746	1.96545	0.147397	0.0233802	0.319934	3.5411	0.741777	18.6899
8	Pulmonary vein healthy	1	43.5555	816.677	101.274	58.4384	21.3516	203.917	219.866	57.1012	6583.24	53.2304	136.336	398.734	32.6021	485.551	82.8299	49.3041	401.414	123.442	1.95081	33.3916	397.976	55.085	127.163	73.4825	3.13625	NA	73.3859	0.8157	NA	6.92423	0.346563	0.3246	2.12689	1.19213	0.405664	44.5669	2.44623	3.68619	7.3175	2.75108	2.15806	0.16272	NA	0.511524	NA	NA	19.7912
8	Pulmonary vein healthy	2	26.2778	826.611	101.758	57.4468	19.6393	183.1	215.978	51.8071	7375.34	57.997	134.198	285.628	28.8612	520.224	81.7709	49.8716	295.695	109.64	NA	32.9639	371.96	56.3079	127.543	73.8835	NA	NA	NA	NA	NA	NA	NA	NA	NA	NA	NA	NA	NA	NA	NA	NA	NA	NA	NA	NA	NA	NA	NA
8	Pulmonary vein healthy	3	54.7041	1424.2	55.3858	83.1707	19.4059	186.612	224.944	57.4489	5881.41	70.1766	162.124	184.131	23.5567	472.998	66.9082	50.6995	370.862	165.768	NA	35.6748	284.979	65.5868	131.13	79.8466	9.49789	10.261	78.5274	0.771184	0.0390094	0.28774	0.247104	0.0876921	0.959395	0.387268	0.452106	51.3952	2.7888	5.73756	8.02664	2.85947	2.11639	0.159664	0.0325905	0.308293	3.10156	0.725855	15.3585
8	Pulmonary vein healthy	4	50.3607	1290.34	91.762	72.9048	17.3829	174.315	215.071	48.5129	5434.99	67.9442	147.632	159.753	20.2284	432.206	63.5317	43.9505	397.068	153.902	NA	32.1395	267.013	61.2906	109.765	77.7891	17.7231	12.0871	72.8019	0.740768	0.0457899	0.353352	0.237607	0.104687	0.854648	0.349663	0.487042	48.0233	2.99645	6.87953	6.94809	3.00264	2.02854	0.141063	0.0290116	0.340771	2.86509	0.6646	20.1396
8	Radial artery	1	42.9881	853.099	106.875	57.8955	21.1764	207.578	225.886	64.1252	7352.73	54.7068	140.647	422.979	34.1415	498.643	90.8292	52.1536	375.801	126.785	2.21056	34.8678	426.923	59.2313	129.15	76.1265	3.36923	NA	75.3042	1.0925	NA	7.42415	0.457957	0.355648	2.16977	1.24726	0.403761	43.4212	3.10678	5.14039	7.48749	2.92268	2.60164	0.183288	NA	0.676623	NA	NA	21.9175
9	PIV	1	50.0204	833.229	125.474	70.6918	18.527	192.566	110.223	67.8416	6678.84	60.6165	61.8315	308.047	29.288	582.605	51.0254	83.7692	187.151	61.3347	4.31549	35.3395	338.283	39.474	126.756	58.9387	2.46804	NA	50.4873	1.02425	NA	7.05334	0.429592	0.374548	2.17931	1.14957	0.403545	61.9028	2.56353	7.0172	5.96181	2.69313	0.838116	0.276933	NA	0.697938	NA	7.02519	23.8241
9	Pulmonary artery	1	49.3601	713.858	126.051	66.9693	18.2648	188.398	109.471	65.2074	6348.65	61.2551	61.2774	301.076	29.9599	575.626	47.7063	92.3704	183.549	60.184	10.6197	36.6971	330.551	38.9945	124.801	60.9383	2.31097	NA	49.5527	0.755989	0.423062	7.08603	0.429215	NA	1.86563	1.18914	0.479174	47.7215	2.16642	5.03776	5.12608	2.29001	0.860061	0.278759	NA	0.696599	NA	NA	22.5043
9	Pulmonary artery	2	53.8561	792.007	132.279	75.3637	18.5435	215.474	119.186	62.9826	7681.6	66.0175	65.5687	320.716	31.9228	689.724	51.0651	104.11	184.856	62.8783	NA	40.39	339.733	44.878	134.344	67.5344	NA	NA	NA	NA	NA	NA	NA	NA	NA	NA	NA	NA	NA	NA	NA	NA	NA	NA	NA	NA	NA	NA	NA
9	Pulmonary artery	3	56.7986	1155.5	56.1703	96.8094	16.3589	168.135	108.067	50.2869	5309.33	77.8664	64.5743	149.451	20.4942	549.132	30.68	88.9273	131.95	78.5731	NA	36.7074	211.408	43.5734	130.778	57.5301	6.29404	11.2655	49.8898	0.573268	0.0388349	0.200617	0.344408	0.0384416	0.805547	0.305683	0.473434	82.3031	1.67745	4.09889	5.31687	2.26792	1.3817	0.262734	0.00312895	0.325202	2.59595	0.919105	13.0738
9	Pulmonary artery	4	56.5211	1072.06	108.668	78.15	14.5776	168.44	107.116	51.9889	5423.73	73.6434	61.9885	144.239	18.086	500.89	31.5074	87.8032	129.994	79.9788	6.16715	35.345	203.849	41.7681	109.928	60.5983	12.1975	13.6557	48.0912	0.578448	0.0412735	0.201118	0.25475	0.0449	0.737981	0.297269	0.366901	65.0115	1.71577	3.75583	4.9511	2.21345	1.27316	0.239439	0.00418852	0.308049	2.3276	0.795518	18.5947
9	Pulmonary vein cancer	1	50.64	662.644	126.333	67.521	18.2251	197.034	110.069	66.0788	6970.76	61.8187	63.8605	298.302	32.0352	588.681	48.7043	95.8887	222.585	75.6808	3.60736	37.7891	324.63	42.5693	128.819	61.0317	2.44606	NA	50.945	0.826085	NA	7.00856	0.430585	0.316772	1.79956	1.2271	0.526669	43.6351	1.98656	4.65153	5.31318	2.5017	1.10017	0.261392	NA	0.642167	NA	NA	21.099
9	Pulmonary vein cancer	2	50.482	681.065	127.061	74.5237	17.2317	194.349	110.626	56.4101	6948.67	65.7455	59.7719	254.118	29.8928	637.748	47.8773	99.6196	140.463	67.0377	NA	36.9654	318.065	40.4518	128.557	61.2887	NA	NA	NA	NA	NA	NA	NA	NA	NA	NA	NA	NA	NA	NA	NA	NA	NA	NA	NA	NA	NA	NA	NA
9	Pulmonary vein cancer	3	59.3698	1075.04	60.9629	104.889	15.6867	173.794	108.675	56.5879	5352.8	77.4952	67.6837	148.975	20.5112	553.465	32.9048	88.4113	181.114	80.3943	NA	36.7056	213.743	45.7219	129.258	60.8682	6.87137	9.56242	50.3052	0.703114	0.0453089	0.221804	0.270359	0.022859	0.776138	0.305175	0.455818	48.9122	1.85681	4.45691	5.46293	2.56636	1.31482	0.237991	0.00609349	0.347932	2.80662	0.966037	14.0195
9	Pulmonary vein cancer	4	56.345	1022.07	111.95	87.4349	14.8104	159.746	108.414	54.4589	5132.45	75.3078	62.7246	146.273	17.4081	508.658	33.0281	85.0531	182.192	78.6257	NA	35.0821	208.976	43.0738	107.751	61.1905	12.879	10.3271	48.5569	0.728322	0.036558	0.189467	0.24783	0.0224165	0.733283	0.292247	0.346712	46.1383	1.76621	4.50194	4.96105	2.32909	1.21706	0.236403	0.00918831	0.323266	3.04884	0.809737	19.0667
9	Pulmonary vein healthy	1	49.159	897.662	119.627	70.6252	18.2225	193.308	108.468	63.4195	6742.67	61.415	61.5061	300.895	28.5983	573.373	54.7838	93.6392	192.034	65.3914	4.5345	36.2161	323.25	39.2862	127.706	62.2815	2.60836	NA	50.0771	1.14358	NA	7.09847	0.462587	0.357457	1.78245	1.14719	0.417903	58.5574	2.2935	4.54728	5.54107	2.6805	0.677854	0.274778	NA	0.731968	NA	1.00835	20.5278
9	Pulmonary vein healthy	2	46.9063	852.687	111.002	67.1824	15.9944	181.669	101.215	55.2283	6624.11	60.5584	55.6517	275.408	24.6652	562.582	47.4059	87.2032	151.126	60.6273	NA	33.3521	295.121	35.4688	117.192	55.4721	NA	NA	NA	NA	NA	NA	NA	NA	NA	NA	NA	NA	NA	NA	NA	NA	NA	NA	NA	NA	NA	NA	NA
9	Pulmonary vein healthy	3	59.073	1472.85	60.9238	97.0618	16.6046	176.36	109.47	49.6768	5496.75	76.0843	68.573	159.226	21.3508	508.916	34.0818	88.2461	168.258	79.5507	NA	36.9378	210.253	42.2208	129.982	59.6729	7.28442	10.0468	49.9196	1.01087	0.0404874	0.259299	0.295065	0.0269137	0.815025	0.322016	0.698598	79.4311	2.38435	4.00732	5.2534	2.64844	1.35669	0.243047	0.00603468	0.357646	2.94892	0.759696	13.7254
9	Pulmonary vein healthy	4	56.1328	1354.57	111.03	85.1004	15.2415	161.847	104.67	47.5179	5173.17	67.8068	62.3393	146.899	17.7767	498.935	34.5053	81.9491	165.487	71.2002	NA	33.854	201.997	40.7447	106.172	58.1738	13.6283	10.6279	47.1362	0.917229	0.0405875	0.273736	0.271971	0.0403961	0.723963	0.284826	0.373333	69.1516	1.19653	4.30019	5.23025	2.49582	1.24355	0.241059	0.0409137	0.374992	1.85454	0.75762	18.7142
9	Radial artery	1	51.5434	737.303	124.563	65.8456	18.3645	193.197	110.633	66.1192	6621.12	62.8978	64.0729	314.423	30.5413	589.324	52.1133	96.0416	233.281	69.6785	6.3196	37.8825	323.472	41.2665	127.726	61.9639	2.41949	NA	50.5688	1.04013	NA	7.37085	0.565398	0.439658	2.01092	1.21341	0.39389	36.5685	3.86923	3.87831	5.66732	2.59828	0.845452	0.277981	NA	0.795613	NA	NA	24.0086
10	PIV	1	65.5099	2643.34	106.563	48.646	20.8883	163.623	161.652	82.8686	5713.38	50.3355	128.59	519.92	40.044	603.791	47.9746	6.81808	236.504	55.5753	NA	27.1848	148.961	72.8011	154.364	45.3945	21.0658	NA	89.637	0.649052	0.185553	15.9317	0.381426	NA	1.98769	1.57087	0.306884	199.596	2.14762	4.66032	7.68184	3.75867	1.72645	0.180388	NA	3.52628	NA	1.15976	21.3316
10	Pulmonary artery	1	62.7076	549.413	117.659	54.2568	19.9323	186.559	167.382	77.8703	6937.56	62.0916	138.431	400.992	41.5424	663.783	73.5356	45.4074	281.614	70.6409	NA	33.9458	167.761	80.9443	157.693	65.2784	15.219	NA	90.7696	1.51484	0.187008	15.6786	0.396126	NA	1.86883	1.49718	0.263612	48.3244	0.796898	3.56018	5.3487	2.45027	1.44685	0.201813	NA	4.25933	NA	1.21925	10.1083
10	Pulmonary artery	2	40.1073	609.807	107.731	65.4962	19.6754	192.64	218.702	72.6074	8538.7	73.6757	140.849	491.279	41.2563	700.065	62.9285	64.0339	284.349	93.4181	NA	35.6295	576.594	79.9513	159.061	98.2997	NA	NA	NA	NA	NA	NA	NA	NA	NA	NA	NA	NA	NA	NA	NA	NA	NA	NA	NA	NA	NA	NA	NA
10	Pulmonary artery	3	42.1682	802.372	48.2126	75.5602	15.2862	152.961	193.116	58.0081	6278.88	74.6018	137.473	235.956	27.3563	523.651	37.7721	50.4722	226.831	118.635	NA	32.0022	343.666	81.735	147.625	85.8611	13.493	10.9694	87.9252	1.58974	0.0511404	0.373657	0.325022	0.0731098	1.11629	0.734542	0.337932	40.4013	1.36785	6.43012	5.23481	2.50152	1.45034	0.174024	0.0162584	0.373242	4.14902	1.17625	16.0402
10	Pulmonary artery	4	46.7477	941.567	93.0988	78.9187	17.086	154.705	211.308	64.4169	7260.76	81.688	148.071	254.075	27.1087	567.059	42.7875	54.0257	293.352	122.756	NA	35.2375	362.778	86.2655	144.199	98.0633	29.5335	16.2028	95.2576	1.77603	0.0531445	0.420009	0.358248	0.0562604	1.13578	0.799826	0.400041	41.6521	1.19661	4.37679	5.54663	2.58541	1.59706	0.194661	0.0108957	0.404115	6.96268	1.12068	22.4628
10	Pulmonary vein cancer	1	64.4272	697.508	120.84	54.4276	19.8006	181.028	183.952	81.0729	7999.2	63.0347	138.687	414.392	44.8644	668.843	64.8394	59.0653	280.498	139.255	NA	34.1508	287.808	80.1154	160.094	78.649	15.834	NA	93.8934	1.64556	NA	16.2313	0.429629	0.183908	1.9761	1.54065	0.248045	36.1076	0.759888	3.50687	5.45045	4.68084	1.50983	0.186573	NA	4.2614	NA	1.00589	8.45245
10	Pulmonary vein cancer	2	38.116	755.414	99.9916	64.8741	18.8459	186.39	212.539	69.8785	7934.82	70.0934	135.191	466.09	41.4367	675.285	59.0867	59.6146	266.175	87.4821	NA	34.6554	516.149	76.5159	156.071	94.7044	NA	NA	NA	NA	NA	NA	NA	NA	NA	NA	NA	NA	NA	NA	NA	NA	NA	NA	NA	NA	NA	NA	NA
10	Pulmonary vein cancer	3	45.1877	1177.29	49.8304	91.5314	16.6865	161.275	207.694	65.3025	6965.05	80.2558	150.952	248.538	30.9325	586.823	41.5385	54.1131	229.137	123.633	NA	34.4432	353.897	86.8786	160.68	92.1685	15.0374	12.8808	93.6371	1.79683	0.0670255	0.484898	0.380272	0.0778274	1.12466	0.792522	0.659323	51.0923	1.75597	6.14465	6.15235	2.67856	1.61416	0.198827	0.0206904	0.428555	3.59292	1.31137	16.6072
10	Pulmonary vein cancer	4	46.9447	1111.46	95.0895	72.5226	16.0957	159.828	204.419	62.2918	7180.66	77.4277	139.462	250.156	26.3823	514.64	41.4002	52.5449	240.052	116.945	NA	33.8065	346.068	84.3567	140.75	93.011	28.5348	11.8969	92.643	1.836	0.0471211	0.440948	0.327174	0.0587633	1.1055	0.80003	0.454	48.7907	1.39012	5.78925	5.85995	2.64309	1.47588	0.183063	0.0163391	0.409962	3.70627	1.08228	22.6232
10	Pulmonary vein healthy	1	61.1079	708.597	112.443	57.2946	20.7278	184.532	206.644	91.3949	9006.02	65.2798	138.732	401.77	43.8789	742.891	63.1888	62.4784	268.588	126.394	NA	34.8062	285.425	78.6857	160.141	65.5154	16.2901	NA	97.1816	2.04518	0.179596	16.1835	0.400904	NA	1.93212	1.50164	0.154841	34.5057	0.737823	3.42523	5.6749	4.77036	1.48998	0.179774	NA	4.57542	NA	1.29634	8.97987
10	Pulmonary vein healthy	2	37.3822	771.851	99.3718	65.7269	18.0209	161.298	206.886	60.7436	7904.02	67.2922	132.206	448.206	37.6272	685.469	59.9852	58.747	189.941	84.0943	NA	34.0232	501.371	79.0954	152.832	92.4892	NA	NA	NA	NA	NA	NA	NA	NA	NA	NA	NA	NA	NA	NA	NA	NA	NA	NA	NA	NA	NA	NA	NA
10	Pulmonary vein healthy	3	41.6586	1147.72	49.5136	73.8928	15.1076	136.496	190.957	55.5356	6080.79	74.3737	135.016	228.423	28.0273	513.813	38.5539	52.1286	196.613	115.389	NA	32.053	314.711	79.4137	146.737	87.089	14.3943	10.3416	87.389	1.71848	0.0438756	0.461492	0.353622	0.0614417	1.07581	0.734326	0.64681	45.9419	1.41437	5.20307	5.19947	2.61161	1.52928	0.180084	0.0164628	0.408785	6.10449	1.14205	15.2875
10	Pulmonary vein healthy	4	45.2899	1185.8	91.7088	78.2329	15.9182	143.482	202.914	59.6743	6890.61	77.1164	139.035	237.811	25.8874	513.181	43.0376	53.943	208.835	117.536	NA	33.938	328.373	82.6782	138.744	91.882	29.5981	13.5973	90.5704	1.87614	0.0488407	0.518283	0.324932	0.0357814	1.1057	0.794291	0.450803	41.4034	1.9069	4.81758	5.68672	2.64771	1.65095	0.182028	0.0174486	0.441079	4.58838	0.988773	22.6516
10	Radial artery	1	63.0856	692.389	117.566	54.2733	19.4217	174.346	163.88	77.6835	6916.01	60.7749	132.327	387.017	39.9284	657.023	57.1416	29.815	257.042	76.3116	NA	33.7648	179.642	80.3311	160.383	62.4433	15.0372	NA	89.7728	1.30818	0.1895	15.8475	0.396653	NA	2.14873	1.66867	0.206047	59.4429	1.40028	3.54172	5.1245	2.50206	1.46618	0.194265	NA	4.43071	NA	1.44363	19.1051
11	PIV	1	57.5276	11538.2	103.476	46.4632	18.8204	146.401	130.053	65.5901	5828.13	41.4562	67.1189	354.498	24.6555	321.634	46.7231	19.4771	111.576	32.2707	NA	18.1964	77.2775	29.7805	93.3132	32.7091	10.1304	NA	52.4903	0.964664	0.167953	15.4477	0.249326	NA	0.846943	0.699993	0.164983	173.932	1.30143	2.31788	4.29204	2.80507	1.11677	0.192592	NA	4.12714	NA	1.48582	11.9028
11	Pulmonary artery	1	87.4809	1786.29	154.956	67.0876	30.7949	234.303	223.31	108.177	9086.1	71.0885	117.561	603.159	43.8186	558.596	97.2771	65.9367	201.34	67.3244	3.37985	32.9742	109.631	51.2645	159.785	58.2374	17.3964	NA	89.3936	1.11364	0.18913	15.5947	0.407054	NA	1.58208	1.15333	0.221244	170.813	1.63109	4.03668	6.86037	4.41457	1.96539	0.341719	NA	6.36487	NA	1.46548	8.27638
11	Pulmonary artery	2	61.6553	2112.96	153.563	85.4453	30.6413	274.97	304.046	95.3703	11493.6	81.7142	122.795	734.281	45.6548	620.3	96.0037	87.6343	179.722	74.2559	5.25496	35.6454	344.464	50.1399	164.847	92.9323	NA	NA	NA	NA	NA	NA	NA	NA	NA	NA	NA	NA	NA	NA	NA	NA	NA	NA	NA	NA	NA	NA	NA
11	Pulmonary artery	3	67.9632	2926.81	71.2152	105.772	25.4905	177.61	263.45	80.6823	7887.44	89.5006	121.925	364.608	30.8718	467.949	61.4503	71.1225	196.012	80.8355	3.11808	32.1082	199.017	53.7808	152.439	82.5247	16.4684	12.4852	89.2562	1.22116	0.0516926	0.324121	0.340301	0.0878942	1.03062	0.615769	0.46807	235.663	2.64396	5.12704	7.47092	4.33125	2.07859	0.322576	0.0188369	0.808625	5.97379	1.42392	16.0976
11	Pulmonary artery	4	68.1951	2939.67	122.546	94.9457	24.828	194.626	268.303	81.6735	8047.68	86.1405	119.037	358.988	27.9123	462.052	65.32	71.7767	153.401	78.9602	6.02218	31.3939	207.217	53.7434	133.537	83.8294	33.27	12.1591	90.4967	1.24362	0.0525585	0.309937	0.335594	0.0584266	0.957236	0.600214	0.389749	178.643	2.09615	6.39368	7.53881	4.28481	2.10721	0.323822	0.022254	0.818628	7.99463	1.4013	20.9322
11	Pulmonary vein cancer	1	88.2467	1868.12	158.756	67.6541	31.2539	238.962	224.532	103.461	9427.19	71.987	121.275	616.53	49.5671	568.817	103.126	80.6381	203.633	88.9489	5.50912	33.0214	157.355	51.1962	162.177	63.7501	17.7846	NA	90.0085	2.23514	0.182108	16.0225	0.4166	NA	1.64954	1.22112	0.360426	104.405	1.16712	4.15766	7.48234	7.85856	1.92407	0.291144	NA	6.63117	NA	1.9227	8.15023
11	Pulmonary vein cancer	2	62.0008	2111	151.515	85.6848	30.4783	233.55	298.25	101.549	10899.3	82.0993	118.535	721.873	43.7334	613.103	93.7069	84.8297	171.608	75.3375	NA	34.4715	338.964	50.5607	164.52	90.2437	NA	NA	NA	NA	NA	NA	NA	NA	NA	NA	NA	NA	NA	NA	NA	NA	NA	NA	NA	NA	NA	NA	NA
11	Pulmonary vein cancer	3	68.0348	3017.53	73.0383	112.223	25.3127	195.091	263.81	85.4101	7869.94	91.2759	126.12	363.872	29.1282	479.027	63.1087	70.7044	169.333	80.0856	4.03038	31.9552	197.793	57.6426	148.563	81.8771	16.8653	12.9891	89.9009	2.47339	0.050285	0.357475	0.338097	0.0495018	0.981097	0.625225	0.60177	155.481	3.34821	6.30911	8.22698	4.34255	2.15745	0.332064	NA	0.877997	9.50241	1.51063	17.0767
11	Pulmonary vein cancer	4	69.937	3080.24	127.839	100.681	26.1851	198.599	277.152	80.555	8018.34	94.0799	127.803	380.255	28.7401	515.06	66.8549	74.4318	190.031	86.122	5.20364	32.2398	201.204	56.4758	138.021	85.3336	34.4009	17.2134	92.3818	2.64246	0.0567779	0.36957	0.353187	0.0582628	1.01274	0.660865	0.514544	172.836	2.48494	7.25501	8.39293	4.46124	2.22197	0.336157	0.0176982	0.867042	7.77948	1.52723	23.0098
11	Pulmonary vein healthy	1	91.5037	1754.55	160.929	65.9017	30.3169	244.243	234.585	109.404	9486.55	84.5344	125.025	642.426	47.721	595.255	91.6989	76.3397	217.788	97.136	NA	33.0598	185.473	49.4549	160.286	87.4947	18.3121	NA	91.2835	1.37591	0.183691	16.0127	0.420112	NA	1.72771	1.22754	0.261161	130.341	1.20325	3.51985	7.24152	8.6362	2.02111	0.330825	NA	6.65623	NA	2.14866	8.83548
11	Pulmonary vein healthy	2	59.6388	1877.19	161.316	79.8042	29.2345	249.603	291.528	94.0238	10570.1	80.5077	121.634	740.706	44.1011	593.316	92.3632	76.4694	190.387	62.7419	NA	34.0046	337.309	46.3937	158.426	90.0058	NA	NA	NA	NA	NA	NA	NA	NA	NA	NA	NA	NA	NA	NA	NA	NA	NA	NA	NA	NA	NA	NA	NA
11	Pulmonary vein healthy	3	66.6793	2700.21	129.711	99.3453	24.9406	192.241	263.141	80.6765	7759.63	91.5855	125.31	364.686	30.1709	490.612	62.2559	66.4355	174.246	78.003	NA	31.4263	210.697	49.3111	150.034	83.8692	33.1309	11.2991	89.6356	1.42256	0.0610499	0.348478	0.343818	0.0716555	0.996132	0.614768	0.418362	186.257	2.01543	5.84354	7.23584	4.41413	2.04527	0.306039	0.0219758	0.773857	8.02621	1.35072	17.5517
11	Pulmonary vein healthy	4	73.7908	1395.02	119.762	99.9045	25.5424	186.325	279.77	90.9407	7918.54	91.3439	123.115	377.966	29.6677	496.675	69.5805	34.8232	171.66	83.6059	NA	33.1062	205.365	51.9239	137.274	89.8155	33.7837	12.6473	92.2802	1.51193	0.0588151	0.38802	0.356914	0.0654262	0.987431	0.665824	0.460149	182.835	3.74061	5.38421	7.74724	4.68014	2.03845	0.308162	0.018903	0.826009	8.12689	1.44602	22.3982
11	Radial artery	1	80.9005	1739.22	146.486	65.0286	29.4896	226.369	208.799	106.167	8330.85	67.6193	112.079	568.186	42.9744	524.324	81.0347	34.8227	191.651	49.4923	NA	30.5805	115.872	47.836	152.703	54.2232	16.325	NA	84.0206	1.165	0.188478	15.6651	0.408734	NA	1.85464	1.33304	0.253193	211.339	2.52692	2.97548	6.52219	4.31117	1.79708	0.320724	NA	6.06216	NA	1.27663	17.7706
12	PIV	1	51.842	2494.05	70.4214	36.5701	19.4428	112.417	98.4117	53.4723	4224.72	52.0797	75.4632	256.145	32.6835	422.162	39.7675	4.80201	300.393	53.6779	NA	13.9975	57.4139	21.9931	73.0255	22.8895	8.05807	NA	65.4925	0.55675	0.157691	15.6531	0.313809	NA	0.810169	0.457089	0.778921	134.036	3.43979	2.94318	8.96203	5.67752	1.92816	0.249198	NA	8.21827	NA	0.885646	13.8365
12	Pulmonary artery	1	52.882	1381.61	73.9438	37.0401	19.5501	117.208	105.44	50.693	5075.77	58.5595	78.5203	267.692	32.8839	441.541	64.9587	14.6684	307.513	74.663	NA	16.6236	81.6018	22.6928	73.338	28.0754	3.80682	NA	69.5472	0.64578	0.155945	15.6972	0.349795	NA	0.802353	0.468184	0.222078	126.13	2.88065	3.25591	7.58129	4.85075	1.84175	0.221031	NA	3.18442	NA	0.688889	7.05367
12	Pulmonary artery	2	32.2073	1685.34	64.8854	37.7467	18.2427	121.913	131.212	43.1304	5736.7	62.367	71.6536	306.848	31.4968	462.346	48.1787	19.9986	250.154	84.6618	NA	16.6051	201.517	20.8696	73.0301	41.1191	NA	NA	NA	NA	NA	NA	NA	NA	NA	NA	NA	NA	NA	NA	NA	NA	NA	NA	NA	NA	NA	NA	NA
12	Pulmonary artery	3	34.8134	2393.68	58.4032	45.4283	14.999	105.898	120.237	35.8906	3996.22	69.4258	76.3661	154.956	20.8388	362.796	30.2861	16.4453	210.682	98.0053	NA	15.1603	127.522	22.535	67.1556	36.7641	6.88074	9.44731	65.2944	0.669137	0.0217795	0.363049	0.267198	0.0359209	0.550861	0.203442	0.398164	82.2489	3.98683	5.48771	7.37406	4.70176	1.81883	0.202395	0.0073232	0.24795	2.85247	0.528303	13.0844
12	Pulmonary artery	4	34.9143	1179.86	51.7429	41.3495	15.4808	83.6159	121.402	37.7767	4211.93	70.4845	72.8229	150.768	19.5353	345.661	31.3294	8.48512	247.926	99.0738	NA	15.2952	116.051	21.9482	60.5813	38.6885	6.47894	10.6366	65.7713	0.686838	0.0199866	0.363674	0.255446	0.0237084	0.53481	0.189943	0.460172	91.0512	3.13565	4.1372	7.46398	4.59735	1.81687	0.196194	0.00874675	0.246718	2.72308	0.63775	17.0455
12	Pulmonary vein cancer	1	52.1694	1604.82	71.9856	37.8803	19.9022	115.918	105.883	49.118	4852.66	57.3595	77.5474	271.388	33.2711	443.91	56.5636	18.766	315.699	80.0467	NA	16.276	105.667	22.7921	73.8516	29.8605	4.33822	NA	69.7391	0.695918	0.157949	16.0333	0.333405	NA	0.805245	0.471369	0.240237	65.0519	1.51458	2.71435	8.02876	7.9823	1.84229	0.222347	NA	3.14559	NA	0.599223	6.7641
12	Pulmonary vein cancer	2	35.9989	1894.38	75.5562	40.3285	20.8307	138.8	146.15	50.9062	6130.97	67.9472	82.3373	356.54	35.5911	500.497	52.2582	20.9935	260.756	92.5077	NA	17.7268	208.573	22.4225	82.8978	43.7131	NA	NA	NA	NA	NA	NA	NA	NA	NA	NA	NA	NA	NA	NA	NA	NA	NA	NA	NA	NA	NA	NA	NA
12	Pulmonary vein cancer	3	38.0773	2543.81	60.2874	46.188	16.2292	85.9895	123.145	41.3495	3973.29	73.6146	80.0869	165.695	23.6175	394.502	31.6107	16.1727	281.572	111.256	1.35866	15.5625	127.525	25.3419	71.9138	40.571	7.6329	9.43373	68.9708	0.790864	0.0183241	0.406746	0.267526	0.0505376	0.599375	0.204565	0.354659	89.4852	3.5017	4.35817	8.2166	4.70681	2.0439	0.209713	0.0123326	0.232032	2.57986	0.466001	13.8674
12	Pulmonary vein cancer	4	37.1147	1248.68	56.6668	45.1332	16.1212	109.166	126.788	41.3818	4261.13	74.3751	78.1546	160.402	21.5115	358.636	33.0774	7.88147	299.907	109.362	1.07438	15.3882	137.105	22.9014	63.461	40.4785	7.68449	14.9592	68.8296	0.802775	0.0196051	0.371578	0.271363	0.0608421	0.590868	0.192229	0.346299	84.8748	4.30028	4.16038	8.06034	4.69407	1.86237	0.214602	0.0117436	0.235211	2.80789	0.487715	17.9812
12	Pulmonary vein healthy	1	53.7585	1487.1	75.6636	39.1536	20.5678	116.554	106.988	49.4383	6149.27	68.8333	82.3982	269.003	33.7973	445.56	49.196	21.7313	318.748	121.659	NA	16.7674	109.44	23.3744	74.2949	34.1583	4.24573	NA	72.7064	0.728391	0.151923	15.9469	0.318649	0.0139566	0.79298	0.468567	0.254906	65.4221	1.59128	2.37368	7.29628	9.92589	1.67891	0.215839	NA	3.02324	NA	1.00748	6.93125
12	Pulmonary vein healthy	2	32.7455	1627.33	64.0487	35.8995	18.4582	141.909	130.121	42.9359	5456.77	64.3908	71.5811	300.218	30.644	441.099	44.671	18.9439	243.64	83.1246	NA	16.4365	192.74	19.2486	75.6353	40.5965	NA	NA	NA	NA	NA	NA	NA	NA	NA	NA	NA	NA	NA	NA	NA	NA	NA	NA	NA	NA	NA	NA	NA
12	Pulmonary vein healthy	3	36.7915	2348.19	57.7996	49.2957	16.1971	107.296	122.618	39.0344	3954.27	74.4377	75.3307	157.768	21.6786	360.48	29.558	18.1375	284.018	103.613	NA	15.7662	128.072	23.705	68.9114	36.956	7.14876	10.7606	67.3325	0.71894	0.0225147	0.386431	0.258969	0.0389025	0.534084	0.196464	0.4121	120.001	3.02449	3.15714	8.02275	4.69485	1.93783	0.205816	0.00990807	0.224428	2.06082	0.567988	13.3765
12	Pulmonary vein healthy	4	36.497	1193.14	55.6366	40.9534	16.4986	86.5133	126.187	39.6441	3891.22	75.433	77.872	159.745	20.522	346.066	31.8592	8.9163	314.133	108.245	NA	16.1852	127.175	23.2714	62.6911	38.0345	7.97896	10.9554	67.2879	0.745803	0.0227428	0.374179	0.285716	0.0275371	0.563198	0.187722	0.421649	89.3329	3.16302	3.14919	7.5932	4.75671	1.9213	0.204332	0.00735714	0.230627	2.13012	0.556635	18.92
12	Radial artery	1	51.9485	1502	71.8029	36.6416	18.7955	112.364	101.631	51.1855	4596.6	56.6022	76.3939	247.314	32.6829	426.05	44.5932	9.64109	299.122	68.7727	NA	16.1028	65.2966	22.4162	74.0117	27.1775	3.91884	NA	66.4376	0.633221	0.156172	15.6479	0.356444	NA	0.886569	0.495615	0.251182	124.898	2.90373	2.10878	7.28112	4.33687	1.80089	0.205482	NA	3.24982	NA	0.770592	14.6796
13	PIV	1	79.2563	687.459	161.771	65.62	14.2307	273.06	92.5252	36.078	11867.6	52.213	61.1113	221.954	29.5216	502.076	49.4314	32.1818	132.987	46.7936	1.66175	38.7951	136.647	60.9877	138.628	45.2607	8.18937	NA	74.4253	0.86795	0.202437	15.6105	0.347713	0.011442	1.69883	1.07415	0.14504	118.56	1.31371	2.69437	5.71632	2.0375	1.88976	0.573031	NA	3.4328	NA	1.68826	17.5072
13	Pulmonary artery	1	71.9083	509.578	152.955	65.2247	13.8787	255.953	99.0644	38.1872	12491.9	53.3278	60.5311	211.681	29.8833	496.603	75.332	69.1305	141.683	57.2314	1.67612	40.6923	191.537	56.6796	135.432	50.5038	7.09965	NA	73.0313	0.61913	0.186112	15.6357	0.330574	0.010612	1.54959	1.00909	0.186573	37.2764	0.793454	2.19115	4.35399	1.87517	1.76565	0.545688	NA	3.41699	NA	1.46417	7.35396
13	Pulmonary artery	2	43.0476	497.376	154.409	87.604	14.5024	279.76	121.723	34.6497	15441.6	64.3352	66.0822	270.042	29.9003	559.95	49.6897	87.9641	172.56	61.2406	3.46976	44.7924	484.099	59.8148	145.547	77.4684	NA	NA	NA	NA	NA	NA	NA	NA	NA	NA	NA	NA	NA	NA	NA	NA	NA	NA	NA	NA	NA	NA	NA
13	Pulmonary artery	3	41.4046	623.305	122.758	92.9535	10.8951	206.64	101.322	28.3692	9548.93	62.005	56.3924	116.974	16.8619	386.155	29.298	65.0792	107.482	62.4729	1.58534	36.6018	266.035	57.2722	115.741	63.8451	12.4445	16.3608	65.2436	0.608356	0.0567091	0.256993	0.262001	0.0744768	0.885326	0.467535	0.227681	38.6986	1.34036	5.91269	4.00424	1.51792	1.68864	0.468909	0.0147243	0.255416	2.99886	1.36778	15.0681
13	Pulmonary artery	4	47.3029	347.67	126.066	103.58	12.0156	211.67	112.449	29.9067	10486	69.9703	62.5139	129.888	19.4908	414.258	33.9364	36.1816	109.255	72.4709	0.980554	40.8663	299.606	62.1466	115.329	72.6453	14.2198	16.5367	74.0221	0.720213	0.0644798	0.297032	0.285462	0.0839372	0.981215	0.567854	0.289052	46.2861	1.71282	4.99815	4.52912	1.86259	1.92587	0.54462	0.0243277	0.26066	3.5843	1.23521	20.8292
13	Pulmonary vein cancer	1	80.294	787.954	172.125	68.3975	15.8101	287.261	94.8807	32.5784	13223.5	59.0039	65.7086	231.24	34.34	515.874	71.2158	65.0221	158.498	61.5554	NA	40.6614	233.135	59.8904	143.255	60.6598	18.324	NA	77.2813	1.08505	0.195014	15.8684	0.41575	0.0117171	1.77718	1.1111	0.173508	62.4859	1.09844	3.95397	5.54395	7.2196	1.89395	0.508737	NA	3.46326	NA	1.69188	8.39439
13	Pulmonary vein cancer	2	43.9895	671.365	153.814	87.5793	14.8565	289.025	118.306	36.686	14797.2	60.699	63.1556	284.058	29.7508	533.29	53.6552	65.7588	128.856	57.1883	NA	40.9542	453.277	55.6757	139.225	78.688	NA	NA	NA	NA	NA	NA	NA	NA	NA	NA	NA	NA	NA	NA	NA	NA	NA	NA	NA	NA	NA	NA	NA
13	Pulmonary vein cancer	3	51.0739	993.206	134.155	104.007	12.101	221.218	108.322	32.6953	10682	66.1106	65.0898	130.779	19.3334	430.291	32.7442	56.5768	167.907	64.6567	NA	37.3176	291.854	58.1916	128.004	72.6561	18.2022	16.6458	70.1883	1.04956	0.0695329	0.328802	0.33057	0.118425	0.948481	0.509428	0.253858	66.9627	1.64954	5.17318	5.64045	2.3348	1.83682	0.49896	0.032387	0.256923	3.8095	1.18365	16.6828
13	Pulmonary vein cancer	4	48.3814	471.432	126.614	104.497	12.2955	201.472	109.158	34.0133	10829.2	69.8681	62.0052	129.928	19.6747	400.447	35.3138	28.9838	154.621	66.0416	NA	37.3631	305.426	59.2596	116.6	74.5533	17.3491	17.7221	70.941	1.07995	0.0534185	0.295647	0.293423	0.137395	0.984681	0.51337	0.263449	73.5907	1.88188	4.87231	5.60313	2.3832	1.81785	0.513187	0.0192142	0.230794	3.41372	1.18598	20.563
13	Pulmonary vein healthy	1	76.493	459.497	164.78	67.96	14.8065	286.364	114.592	43.7016	16478.2	66.5099	63.0187	231.83	33.4263	553.117	51.687	82.5609	152.972	59.5354	NA	43.3378	257.029	58.9762	141.108	83.018	7.85497	NA	77.5125	0.766926	0.190586	15.8433	0.378183	0.0330381	1.75934	1.12479	0.159733	37.2005	0.592076	3.28671	4.95772	3.68663	1.68805	0.528967	NA	3.25947	NA	1.6598	8.10323
13	Pulmonary vein healthy	2	40.9804	480.366	144.823	92.5677	13.4993	241.437	111.994	34.185	13890.9	59.1538	57.1154	246.411	27.2431	508.363	45.175	76.4968	117.89	57.1161	NA	41.0196	438.176	53.0155	131.117	75.4641	NA	NA	NA	NA	NA	NA	NA	NA	NA	NA	NA	NA	NA	NA	NA	NA	NA	NA	NA	NA	NA	NA	NA
13	Pulmonary vein healthy	3	47.0071	727.549	129.279	104.61	11.5256	208.326	108.728	33.2933	10711.2	66.9873	63.2063	131.674	19.3104	393.758	30.8053	68.3392	125.421	66.3571	NA	39.8368	286.625	62.1603	126.845	70.5359	13.8216	21.0085	70.7367	0.681082	0.0631594	0.318355	0.285513	0.0548311	0.998154	0.491093	0.29844	58.0746	1.65053	4.6944	4.51298	1.77658	1.887	0.518233	0.0124781	0.277657	3.95964	1.06658	15.4678
13	Pulmonary vein healthy	4	49.5272	375.162	120.947	100.125	12.1092	220.228	111.903	29.5824	10558.8	68.2668	62.0973	129.469	19.0927	393.567	34.0163	33.2979	158.263	69.6809	NA	40.5373	307.822	58.8711	118.544	73.9871	14.0344	20.9923	72.964	0.702403	0.0621029	0.292705	0.285275	0.114762	1.03627	0.52899	0.226358	71.9293	1.17771	4.94397	5.19057	1.77637	1.78794	0.533209	0.0223584	0.259752	3.09845	1.25042	21.2651
13	Radial artery	1	72.54	467.537	154.33	61.1197	13.0144	256.258	88.6339	37.0564	11944	54.1773	60.1903	197.925	28.0704	486.895	45.4699	36.3404	151.376	50.0582	NA	39.5967	151.708	56.5684	133.738	48.1359	7.00943	NA	69.9655	0.746957	0.196022	15.5977	0.324026	NA	1.66536	1.0436	0.161416	61.7395	1.14606	2.2619	4.36397	2.17941	1.66939	0.523086	NA	3.38422	NA	1.65752	17.306
14	PIV	1	55.3402	3666.04	89.89	41.5106	16.4945	137.033	79.0795	46.8826	5049.86	36.1798	98.2451	255.654	23.9437	463.074	71.6652	25.4977	214.713	65.9024	5.28144	26.7871	111.046	43.5972	99.2132	34.1169	11.4479	NA	64.3004	4.40662	0.175302	15.9302	0.324284	0.00323358	1.14835	0.659069	0.840867	112.245	2.43523	3.36736	8.2047	4.67035	2.03463	0.112642	NA	3.94389	NA	0.83995	11.2664
14	Pulmonary artery	1	55.5583	1086.41	90.2309	44.2797	16.6681	145.873	91.2514	50.3792	6843.05	37.1012	102.938	221.955	24.7654	474.212	64.647	66.7682	238.872	91.5035	1.95343	32.7723	179.81	46.8491	103.41	39.4301	6.46169	NA	72.2907	1.22075	0.178075	15.4495	0.386618	0.00255371	1.36146	0.758761	0.133981	35.1052	1.04185	2.54062	7.69098	4.32437	2.36763	0.0896294	NA	3.25391	NA	1.42081	6.35826
14	Pulmonary artery	2	36.0714	1544.31	97.0148	45.8909	15.7766	153.365	107.072	39.0876	7107.55	45.1263	101.368	270.816	22.516	487.938	42.4848	69.1824	212.228	91.3252	1.53529	33.1792	357.654	43.3703	96.6458	60.9677	NA	NA	NA	NA	NA	NA	NA	NA	NA	NA	NA	NA	NA	NA	NA	NA	NA	NA	NA	NA	NA	NA	NA
14	Pulmonary artery	3	40.7187	2276.79	76.9024	60.5862	13.0155	129.257	100.794	35.9491	5275.81	51.2546	102.042	136.364	14.9783	402.269	28.412	60.9439	226.271	119.309	2.25939	30.9858	249.36	48.0736	92.2212	55.2141	11.4485	8.06773	68.1048	1.39104	0.0609472	0.378821	0.349486	0.11712	0.792775	0.3436	0.278851	75.6533	2.33159	3.05495	7.3005	2.96983	2.30645	0.0860603	0.0276513	0.503101	2.26856	0.848486	16.9367
14	Pulmonary artery	4	40.1936	1164.93	67.6259	54.1834	13.7133	109.286	104.252	36.2537	5396.38	51.5814	99.1414	134.525	15.4198	394.787	29.8342	30.3381	233.815	112.875	0.645584	31.3515	251.815	48.069	86.9895	58.58	12.2511	9.66261	70.0047	1.46119	0.0469431	0.183899	0.280664	0.0835232	0.788709	0.342329	0.22297	42.1548	1.64422	4.4161	7.32982	2.93339	2.28185	0.109189	0.0501376	0.284459	2.93152	0.929318	18.0479
14	Pulmonary vein cancer	1	51.9656	1271.69	84.5302	43.2083	16.1075	146.461	112.346	58.3149	6740.14	42.9052	99.9856	219.344	24.1659	482.62	62.5034	67.1234	231.887	138.924	3.11003	32.196	185.141	46.07	100.451	50.2831	7.23906	NA	71.986	1.68975	0.150417	15.5381	0.378074	NA	1.27592	0.706397	0.154031	28.4499	0.804964	2.46265	7.47166	4.73847	2.28206	0.0847618	NA	3.3882	NA	1.03401	6.65773
14	Pulmonary vein cancer	2	34.7288	1349.76	80.4085	46.17	15.0591	144.571	99.6157	39.2569	6849.46	42.5411	89.4774	254.858	22.0046	454.676	43.0648	66.8976	203.66	85.9264	2.15109	31.2113	342.649	41.7069	98.8339	56.4312	NA	NA	NA	NA	NA	NA	NA	NA	NA	NA	NA	NA	NA	NA	NA	NA	NA	NA	NA	NA	NA	NA	NA
14	Pulmonary vein cancer	3	39.3705	2128.16	75.1141	59.2857	13.3438	132.347	101.158	35.7365	5175.65	50.173	101.888	138.937	15.678	408.634	35.3416	64.0549	203.674	117.405	2.32345	31.2022	252.832	48.7269	96.2331	57.5929	13.4872	9.45518	69.2126	2.32454	0.0581061	0.399086	0.315066	0.0867066	0.79403	0.347493	0.290789	54.9279	1.82885	4.64252	7.38863	3.13522	2.26335	0.0928075	0.0456769	0.48905	3.33588	0.718786	15.291
14	Pulmonary vein cancer	4	42.0695	1047.85	67.6949	52.85	13.4854	123.275	102.877	36.0441	5165.34	49.3576	97.2909	133.984	14.7442	391.214	37.1031	31.7048	161.271	112.231	0.961712	30.5955	242.881	45.6013	85.5552	59.5353	13.2614	7.01904	67.6844	2.29977	0.0411028	0.27193	0.28228	0.0899399	0.770939	0.317833	0.25555	46.0131	2.3862	3.75298	7.35949	3.43487	2.21711	0.0878401	0.0348915	0.322382	3.49558	0.828964	18.5302
14	Pulmonary vein healthy	1	57.5717	1399.09	94.2841	45.858	17.7471	171.062	143.256	77.5765	8729.83	65.869	102.909	222.62	25.1799	532.118	63.3793	73.8544	240.859	142.535	1.91154	32.8963	217.542	45.9251	101.567	83.0059	7.16301	NA	78.9975	5.21975	0.154821	15.8308	0.388023	0.00634038	1.30144	0.69659	0.270918	29.26	0.864446	2.94713	7.34984	6.44152	1.73323	0.0737591	0.00791234	4.62761	NA	0.972893	6.76091
14	Pulmonary vein healthy	2	36.5416	1546.31	87.9654	48.632	15.9401	150.191	108.44	42.2686	7262.99	43.5991	96.729	277.189	24.0085	490.611	65.5957	75.8917	186.332	97.2124	3.39729	33.5522	371.995	44.9954	103.15	64.6839	NA	NA	NA	NA	NA	NA	NA	NA	NA	NA	NA	NA	NA	NA	NA	NA	NA	NA	NA	NA	NA	NA	NA
14	Pulmonary vein healthy	3	40.4515	2150.26	74.4595	57.4605	13.5089	128.788	100.475	32.127	5196.24	48.4604	101.155	137.525	15.6068	401.635	42.2355	64.605	187.269	110.719	3.26583	30.7247	254.45	46.9815	92.5827	62.9086	12.9296	9.60771	66.754	4.8485	0.0439655	0.422711	0.279547	0.0883518	0.836247	0.321579	0.44232	43.5845	2.52806	3.94391	7.30383	2.99875	1.86927	0.0898475	0.0420674	0.582631	3.56058	0.83445	13.9775
14	Pulmonary vein healthy	4	41.7179	1120.95	72.5834	56.1281	13.8131	121.891	106.413	36.2135	5512.03	50.4731	104.348	141.597	15.9386	395.842	45.8243	33.9506	219.19	117.079	1.84058	31.828	264.548	47.6023	88.5357	70.6979	13.9615	9.19864	69.1676	5.35667	0.0574702	0.475583	0.309355	0.082774	0.797277	0.339894	0.379691	48.5608	1.83367	4.29341	7.78227	3.10852	1.99991	0.0915121	0.0336124	0.75793	2.79664	0.775867	18.9317
14	Radial artery	1	52.9174	1051.5	85.9756	43.2688	16.0905	143.601	83.8967	46.4525	5805.5	38.1343	96.7355	202.403	24.2101	457.587	38.9806	34.8857	230.091	71.3027	1.13366	31.702	108.726	46.2864	99.0622	37.2432	6.55149	NA	66.7424	1.54239	0.179491	15.3364	0.366475	NA	1.25305	0.704755	0.139104	42.2934	1.37019	2.13625	6.91485	2.68964	2.22293	0.0896896	NA	3.15436	NA	1.00427	14.9779
15	PIV	1	65.3717	1928.68	101.441	40.9626	20.6991	153.624	70.2813	62.5718	6840.47	52.4959	97.4713	318.567	30.0392	417.352	71.4909	18.037	194.252	70.8161	2.34689	12.8872	135.42	24.6537	106.079	30.0689	10.263	NA	50.8274	4.578	0.204055	15.7023	0.327716	0.0145013	0.96029	0.700844	0.388415	255.599	2.53023	3.57674	12.4627	5.43768	1.32944	0.157107	0.000230581	3.68659	NA	1.01026	9.65075
15	Pulmonary artery	1	56.0524	1081.82	105.884	43.8424	18.8133	158.731	69.0785	58.7445	7474.53	53.897	90.6493	270.779	31.8514	421.106	92.2612	36.837	222.553	129.611	1.124	14.802	193.392	22.9057	111.371	35.0645	6.64275	NA	48.7298	0.843217	0.192914	15.5835	0.334851	NA	0.873285	0.645322	0.138221	79.9525	1.2603	2.68952	8.618	4.75858	1.08874	0.11604	NA	2.75459	NA	0.996071	5.12481
15	Pulmonary artery	2	35.3028	1462.67	96.6094	45.3386	17.9318	164.743	82.5481	52.5448	8839.62	60.5722	89.7513	302.391	30.0825	438.297	55.6128	36.7946	208.034	103.383	0.901267	14.5838	416.968	20.3652	106.553	51.959	NA	NA	NA	NA	NA	NA	NA	NA	NA	NA	NA	NA	NA	NA	NA	NA	NA	NA	NA	NA	NA	NA	NA
15	Pulmonary artery	3	39.6899	2148.29	88.8711	58.9413	15.8546	141.489	78.54	48.5206	6443.02	68.2729	89.4068	156.655	19.7292	361.184	38.2033	32.6268	198.387	121.12	0.982657	13.7601	292.893	23.744	104.851	51.3624	11.8857	12.3143	46.4753	0.977724	0.0668025	0.261738	0.240567	0.0726919	0.604868	0.320557	0.22312	114.628	1.66899	3.66514	8.4928	3.47315	0.993607	0.115207	NA	0.189657	2.62565	0.652474	10.6582
15	Pulmonary artery	4	40.9767	1089.07	79.1899	53.0969	15.4945	137.41	83.2066	47.516	6533.57	70.8611	89.0235	157.26	18.2883	355.038	41.6202	16.8547	184.473	124.223	0.564515	14.0768	262.36	22.8763	97.4674	53.4061	12.076	12.7398	47.3237	1.03422	0.0684959	0.261978	0.259558	0.0718581	0.600279	0.317921	0.222754	117.023	2.03235	3.83686	8.7121	3.55127	1.06322	0.124972	0.0540055	0.196771	2.03266	0.63526	15.2075
15	Pulmonary vein cancer	1	56.5503	1344.12	102.418	42.8707	18.2428	155.747	69.9083	60.1295	8274.75	54.0547	87.9572	271.808	30.1473	397.306	62.4031	38.2925	217.246	142.448	1.54122	14.7587	197.423	21.7515	107.784	36.8283	7.18031	NA	48.2031	0.995582	0.191455	15.6491	0.325243	NA	0.842655	0.617102	0.158639	73.4413	1.06512	2.6337	7.72513	6.39877	1.10405	0.107839	NA	3.00712	NA	0.580977	5.22197
15	Pulmonary vein cancer	2	37.1926	1577.89	102.379	49.9774	19.5591	170.243	88.8183	55.7177	9356.17	66.5612	90.4246	328.971	30.9764	444.023	62.3798	41.4576	198.524	105.71	1.70818	15.7141	430.976	21.4152	116.176	55.1279	NA	NA	NA	NA	NA	NA	NA	NA	NA	NA	NA	NA	NA	NA	NA	NA	NA	NA	NA	NA	NA	NA	NA
15	Pulmonary vein cancer	3	38.4634	2166.33	88.159	56.8036	15.5273	128.74	79.6198	44.7441	6291.87	71.2502	90.1938	154.924	19.1481	344.341	40.0958	34.7344	196.138	122.071	1.48297	13.9309	281.786	23.6972	101.366	50.1726	13.4783	13.0409	46.654	1.09362	0.068705	0.344623	0.262375	0.0672542	0.608395	0.323366	0.252087	145.29	2.30751	3.92249	9.11978	3.53875	1.10029	0.113716	0.0431704	0.29527	3.3623	0.512997	10.9479
15	Pulmonary vein cancer	4	38.9868	1075.8	79.7111	50.9996	15.1484	137.167	80.4877	38.6057	6351.35	69.9224	87.6973	155.994	18.3758	339.211	41.4294	16.7622	198.554	119.933	0.694758	13.7298	272.346	21.867	94.1234	48.8754	13.4461	12.0634	46.519	1.06855	0.0587335	0.291181	0.247067	0.0900376	0.565464	0.3023	0.208644	137.929	2.66753	3.97104	8.56392	3.5495	1.02322	0.125657	0.0370328	0.204814	3.41915	0.746581	15.0623
15	Pulmonary vein healthy	1	55.5682	1283.78	100.346	43.3285	18.5878	149.921	86.5953	73.4705	8701.33	58.6968	89.259	257.868	30.4415	426.918	56.9343	36.3547	204.04	141.27	0.711652	14.3745	199.549	21.3297	105.189	46.4069	6.9306	NA	46.9929	0.922672	0.181714	15.6305	0.316118	NA	0.804208	0.603775	0.117681	68.0747	0.840999	2.65143	8.03057	6.96865	0.97752	0.112768	NA	3.11756	NA	0.87501	5.37989
15	Pulmonary vein healthy	2	34.0268	1407.69	91.6788	45.86	17.4169	148.139	81.424	50.431	8406.51	57.3884	83.0441	294.185	25.5852	406.393	54.094	36.4465	165.445	94.2448	1.00054	13.9987	391.435	19.7686	99.5534	51.6035	NA	NA	NA	NA	NA	NA	NA	NA	NA	NA	NA	NA	NA	NA	NA	NA	NA	NA	NA	NA	NA	NA	NA
15	Pulmonary vein healthy	3	39.5908	2080.9	83.5602	56.9795	15.0524	138.335	78.5878	44.8732	6146.13	68.7483	86.2138	152.302	18.6291	346.749	37.692	32.4304	144.726	118.35	1.14456	13.9369	265.474	23.0137	98.2672	49.5281	12.3069	11.0714	45.6068	0.98781	0.0642223	0.277133	0.234899	0.0855945	0.615227	0.293254	0.153542	131.113	2.39751	3.76042	8.59449	3.51438	0.980402	0.111522	0.0379049	0.209843	3.56708	0.683697	10.5976
15	Pulmonary vein healthy	4	38.4101	1030.77	77.8856	50.9252	15.1369	131.67	79.8311	44.0756	6204.93	69.1222	85.0575	154.714	17.7238	339.673	40.4103	16.3836	185.63	120.017	0.487455	13.886	261.731	21.6793	92.0232	51.2518	12.2216	12.0282	46.4538	1.02793	0.068486	0.278385	0.239215	0.0613473	0.57439	0.29141	0.209923	128.357	1.9467	4.19341	7.9891	3.62681	0.991617	0.11442	0.0215145	0.190031	2.27529	0.610805	14.9062
15	Radial artery	1	56.9629	1441.81	104.286	42.5139	17.6662	147.308	64.3683	61.4543	7052.28	52.1782	83.6899	252.613	29.5898	403.189	53.9861	17.4604	212.634	81.7297	1.08578	13.8703	118.781	21.7685	106.281	34.4911	6.28174	NA	46.8757	0.934499	0.193015	15.4388	0.328619	NA	0.845731	0.616575	0.136788	141.399	1.90552	1.87535	7.77133	3.4299	0.994664	0.112307	NA	2.90861	NA	0.655892	11.9685
16	PIV	1	102.823	1079.36	190.348	78.2722	21.7026	232.438	162.022	65.8577	7075.28	72.7346	128.639	306.333	33.8106	500.779	63.8715	57.3837	204.112	92.9281	3.37105	35.6118	430.761	57.0836	153.943	98.8674	12.774	NA	73.336	1.65109	0.0615404	0.140488	0.461282	0.11575	1.114	0.483392	0.448437	71.408	2.7794	3.20856	7.60133	2.7627	2.37318	0.236056	NA	0.449621	NA	3.91128	37.3382
16	Pulmonary artery	1	102.092	873.102	150.813	83.9792	21.6782	224.095	162.495	64.9903	6598.24	73.5418	127.044	306.738	31.4341	491.955	64.1538	71.6149	212.645	92.9495	3.7537	36.3221	452.388	55.6321	154.859	105.324	11.7098	NA	72.0007	1.56592	0.0642342	0.12728	0.507231	0.116479	1.03104	0.471808	0.317281	56.6071	2.11171	4.05871	6.86178	2.41644	2.55587	0.237693	NA	0.878051	NA	2.23456	36.0484
16	Pulmonary artery	2	53.1867	899.099	166.969	89.8843	21.627	289.918	169.58	70.3547	7343.65	75.835	137.934	338.521	33.2278	546.033	64.1749	74.7933	186.854	85.557	3.53101	37.0995	435.893	54.9356	150.225	109.078	NA	NA	NA	NA	NA	NA	NA	NA	NA	NA	NA	NA	NA	NA	NA	NA	NA	NA	NA	NA	NA	NA	NA
16	Pulmonary artery	3	57.8623	1331.8	150.163	104.011	18.548	214.11	158.684	56.8657	5334.34	93.0487	143.263	177.72	21.8553	441.445	45.0333	63.2788	182.427	103.454	3.64002	34.1458	293.642	61.3077	147.303	107.669	14.8361	14.9065	79.1987	2.53342	0.0345564	0.485843	0.359658	0.0454248	0.916849	0.424481	0.64422	50.6825	1.43656	4.98233	6.41471	2.74212	1.87254	0.206878	0.0314287	0.564201	3.26902	1.15883	17.5206
16	Pulmonary artery	4	58.0149	679.425	141.854	99.8354	19.3066	207.894	161.683	60.3804	5588.83	82.3606	143.291	175.589	21.7677	430.348	47.8217	32.3826	193.311	104.819	1.9504	35.1587	282.794	57.7199	137.247	111.734	15.3237	18.062	79.8055	2.66229	0.0297668	0.479023	0.364993	0.0536287	0.885757	0.417593	0.59036	58.7869	1.73496	4.67854	6.53782	2.73666	1.83155	0.196161	0.00532615	0.583339	3.80966	1.1643	22.8631
16	Pulmonary vein cancer	1	108.97	893.9	193.779	88.3697	22.7183	243.253	170.197	63.7932	7879.81	78.0296	135.629	322.304	33.0501	509.998	66.8698	70.9579	200.889	96.4151	3.30729	37.9275	437.278	58.3557	164.195	106.193	15.3339	NA	75.9467	1.19865	0.0673557	0.0298896	0.527072	0.0726013	1.11039	0.433525	0.475848	56.5903	1.85481	3.42501	6.97821	2.40871	2.2006	0.245504	NA	0.461125	NA	4.47478	29.8368
16	Pulmonary vein cancer	2	53.3273	892.857	167.264	92.5601	23.0061	294.18	172.342	70.313	7706.2	78.1685	152.03	343.771	31.7346	548.728	63.0374	71.2893	179.802	79.5547	3.16013	38.4065	427.053	55.2152	157.937	105.614	NA	NA	NA	NA	NA	NA	NA	NA	NA	NA	NA	NA	NA	NA	NA	NA	NA	NA	NA	NA	NA	NA	NA
16	Pulmonary vein cancer	3	62.7829	1364.72	164.346	117.551	19.377	201.332	165.235	63.8041	5659.56	90.1944	149.546	173.487	21.7765	443.113	42.7126	64.1226	189.545	109.414	2.95075	36.391	305.814	60.4778	153.287	103.716	17.1436	16.4216	83.1471	1.326	0.0323004	0.302133	0.346684	0.0435987	0.971187	0.377703	0.460644	68.1547	1.4333	4.29762	6.96018	2.43415	1.86053	0.214358	0.0210845	0.256843	4.26397	1.16089	18.1556
16	Pulmonary vein cancer	4	58.9532	641.7	143.21	101.194	17.7373	223.201	161.429	58.5022	5297.16	87.4981	142.286	171.858	20.9481	431.109	44.0731	30.0792	177.747	104.928	1.20872	34.8886	291.533	56.703	136.311	89.4872	16.6514	15.2276	80.5868	1.30367	0.0325859	0.291395	0.341073	0.0347751	0.939661	0.368492	0.56165	64.3273	1.49001	3.17743	6.64674	2.3245	1.67371	0.212851	0.0241496	0.259056	2.76393	1.08051	21.9133
16	Pulmonary vein healthy	1	105.011	859.216	137.768	83.1042	21.7328	242.415	164.601	57.7852	6901.65	75.8026	129.888	293.862	33.8032	499.351	62.7668	64.6753	197.347	92.5692	3.36123	36.0269	409.756	56.5937	156.974	102.04	14.068	NA	74.6277	1.176	0.0516726	NA	0.525993	0.0964016	1.10319	0.416859	0.382512	63.644	1.91624	2.94991	6.97113	2.42909	2.03198	0.241844	NA	0.451356	NA	3.12009	35.1922
16	Pulmonary vein healthy	2	53.6797	887.377	176.672	92.0111	22.5507	289.696	174.285	72.7402	7733.27	79.6509	137.505	351.633	34.3626	557.226	61.4495	69.0381	160.007	84.0931	2.51753	38.0803	440.799	53.8729	163.731	106.785	NA	NA	NA	NA	NA	NA	NA	NA	NA	NA	NA	NA	NA	NA	NA	NA	NA	NA	NA	NA	NA	NA	NA
16	Pulmonary vein healthy	3	64.2874	1411.7	164.915	122.866	20.5871	251.085	174.541	67.0053	5865.89	95.9195	158.868	193.67	24.9126	472.988	44.427	64.3972	238.15	118.188	2.28859	37.8015	332.546	68.4466	166.717	107.794	17.1205	16.2801	87.9468	1.36513	0.0350613	0.307546	0.362547	0.0666076	1.01212	0.373165	0.541918	53.774	1.43286	5.10503	7.14793	2.58503	1.96508	0.224214	0.0124266	0.254933	4.54448	1.21289	19.0719
16	Pulmonary vein healthy	4	58.1526	649.271	136.189	101.464	18.7591	211.868	161.986	61.7728	5350.59	89.2086	141.502	171.513	20.2145	439.935	43.6281	29.3736	199.706	105.244	1.05593	35.3927	292.854	55.5704	135.9	97.5315	15.9439	13.7244	80.6827	1.23942	0.0274286	0.28735	0.342241	0.0343645	0.935531	0.341168	0.50118	70.7396	2.41224	2.92716	6.53097	2.42096	1.72373	0.208716	0.0184036	0.244421	5.06206	1.0421	21.9885
16	Radial artery	1	101.162	832.8	179.73	87.9677	20.58	223.607	155.712	63.6453	7557.16	67.0736	120.611	285.65	32.0805	469.458	60.6727	67.9448	188.334	85.3685	2.91086	34.7039	481.282	52.924	148.535	97.0325	12.0094	NA	70.2113	1.15254	0.0562766	0.0749613	0.480789	0.122109	1.02692	0.391799	0.394304	51.726	1.76947	3.11139	6.32806	2.07002	3.19808	0.213905	NA	0.427151	NA	4.0104	33.9886
17	PIV	1	99.0839	1387.73	96.532	61.5848	23.9432	197.9	210.121	77.1462	7424.46	69.0861	136.32	389.652	39.7203	684.506	65.9781	25.7758	232.72	125.256	NA	35.8582	335.439	86.2264	164.581	88.3065	18.5834	NA	48.0363	0.631973	0.0539955	0.127907	0.487827	0.141004	0.978259	0.353794	0.421829	76.5455	2.67609	4.2236	8.55376	3.36637	2.13554	0.125232	NA	0.460672	NA	3.48626	34.6173
17	Pulmonary artery	1	89.34	976.253	97.6059	59.2268	21.7793	196.128	201.675	69.2306	9157.1	64.7153	124.662	347.076	34.1308	623.372	84.3698	72.373	227.161	124.998	4.9454	38.1472	290.185	88.8601	150.303	98.1034	14.956	NA	43.421	3.15014	0.0620382	NA	0.514927	0.0989687	0.854117	0.349166	0.431306	51.4027	2.12221	4.18503	6.35543	2.75094	1.45191	0.133479	NA	1.38725	NA	10.3356	41.3753
17	Pulmonary artery	2	47.9017	990.105	115.794	62.5448	23.4159	209.38	209.668	79.9536	9328.41	66.4594	141.997	409.807	37.5186	667.187	83.6775	78.6374	244.27	131.996	4.98851	40.1574	376.119	93.0567	156.518	104.224	NA	NA	NA	NA	NA	NA	NA	NA	NA	NA	NA	NA	NA	NA	NA	NA	NA	NA	NA	NA	NA	NA	NA
17	Pulmonary artery	3	52.5052	1378.44	103.096	75.4125	19.1639	192.759	197.371	68.6749	7003.54	72.8256	140.751	197.85	23.708	556.588	51.8109	62.5077	195.475	145.217	NA	38.0648	259.815	93.843	143.677	96.3488	17.7413	7.55516	47.8476	3.49837	0.0292169	0.420209	0.338117	0.0469723	0.783816	0.298471	0.454164	58.1108	2.07399	4.03117	6.18668	2.92802	1.48431	0.115071	0.0199994	0.693767	5.61854	0.724651	17.869
17	Pulmonary artery	4	50.5096	594.092	87.4696	70.9946	18.4013	183.044	200.534	69.7092	7030.04	75.8632	141.736	193.486	20.8311	499.668	54.6504	32.5712	179.562	152.601	2.12221	37.0079	238.738	83.1591	130.003	87.7443	17.5932	10.406	47.0509	3.41829	0.0362495	0.378175	0.346353	0.0357829	0.768098	0.287869	0.487314	56.7245	1.99795	4.67645	6.03471	2.76296	1.40885	0.109503	0.0215055	0.701061	4.5309	0.7316	23.905
17	Pulmonary vein cancer	1	88.2149	1051.27	80.5729	57.2758	21.07	184.489	196.353	69.2899	7892.65	63.0811	126.681	331.787	35.6421	617.332	80.2648	70.1305	219.836	122.629	4.50609	37.6334	333.282	84.0451	148.949	82.5936	17.2684	NA	42.6703	1.76058	0.0487534	0.205425	0.502479	0.125992	0.878661	0.330195	0.364816	73.4905	2.20535	3.80743	6.69342	2.83093	1.74543	0.130167	NA	0.984102	NA	2.36479	38.3845
17	Pulmonary vein cancer	2	44.5553	1069.31	109.425	61.3058	21.7446	250.574	202.786	69.1249	9512.84	63.2518	137.907	383.277	35.4464	675.645	79.2611	70.8765	186.512	108.816	5.08994	38.4642	383.206	79.8619	150.353	80.7561	NA	NA	NA	NA	NA	NA	NA	NA	NA	NA	NA	NA	NA	NA	NA	NA	NA	NA	NA	NA	NA	NA	NA
17	Pulmonary vein cancer	3	49.8137	1595.82	95.6225	73.3283	19.089	179.142	190.494	67.0123	6532.4	68.9154	137.266	195.745	21.4797	559.482	61.2967	64.2037	213.09	140.665	4.84797	36.7085	263.904	92.3399	141.693	72.5793	21.1275	9.56453	46.3561	1.96478	0.0274479	0.548162	0.335755	0.0558831	0.756772	0.272608	0.439035	87.9667	2.2785	5.39211	6.25403	2.9229	1.60142	0.112786	0.00809665	0.652277	3.67448	0.588132	18.0853
17	Pulmonary vein cancer	4	48.74	757.871	86.452	67.6068	17.5354	169.582	186.07	63.6241	6329.7	70.7566	136.465	184.1	19.5687	474.003	64.7937	31.1482	183.078	136.93	2.3263	35.0547	253.238	71.4464	126.842	79.2294	20.3457	8.63578	44.6601	1.94406	0.0318552	0.55852	0.330428	0.0522845	0.767172	0.259202	0.372298	60.3281	1.51892	4.80382	5.88138	2.79818	1.52323	0.114609	0.0599943	0.608104	2.52954	0.732623	24.3479
17	Pulmonary vein healthy	1	90.0919	915.788	91.6071	62.192	22.0536	188.317	202.36	71.2506	8773.5	65.3559	126.427	329.772	34.958	631.379	76.5955	68.4785	226.663	125.297	3.56233	38.9593	319.009	86.6899	150.857	86.9719	13.8855	NA	43.4626	1.02448	0.0531955	0.0204311	0.530108	0.122246	0.896989	0.338707	0.312426	62.158	2.00522	3.24038	6.37559	2.51762	1.36552	0.126585	NA	0.886457	NA	2.91163	33.131
17	Pulmonary vein healthy	2	43.7415	919.476	116.14	62.5083	22.0576	215.405	204.735	75.6564	9905.7	63.5902	130.232	373.474	34.4204	680.711	73.2498	70.5644	195.167	117.951	3.16353	38.9371	362.937	84.4471	150.069	83.9253	NA	NA	NA	NA	NA	NA	NA	NA	NA	NA	NA	NA	NA	NA	NA	NA	NA	NA	NA	NA	NA	NA	NA
17	Pulmonary vein healthy	4	49.5456	670.581	87.6236	66.2979	18.1306	169.675	194.861	66.2726	6540.17	74.3579	135.803	191.749	21.1372	505.693	51.3157	30.599	204.503	143.124	1.34633	36.7822	250.529	81.363	129.993	83.2984	18.6504	9.71328	46.1743	1.12985	0.0338802	0.321148	0.346015	0.057696	0.735354	0.275562	0.330511	59.8324	1.66631	4.85216	6.17278	2.51898	1.92462	0.103136	0.0274242	0.479692	3.49522	0.672968	25.3926
17	Pulmonary vein healthy	3	51.3135	1346.54	99.0272	72.8973	18.5603	174.031	190.074	67.1212	6853.65	72.551	140.558	189.554	22.0982	507.505	46.8645	60.4002	166.125	144.354	2.77452	36.4388	258.37	87.2282	138.43	79.5606	17.901	8.7425	46.0139	1.11092	0.0318483	0.298698	0.334527	0.0466068	0.726889	0.28297	0.283652	67.2994	1.27985	4.06198	6.20492	2.55262	1.73027	0.106903	0.0111623	0.476872	3.91194	0.598932	17.8705
17	Radial artery	1	88.7349	867.588	147.096	58.9923	21.2117	183.077	190.448	73.7248	7400.76	62.5231	122.568	319.979	33.9948	593.631	71.54	68.4316	225.488	117.213	3.25166	35.9728	352.844	81.9169	143.942	80.2258	14.2409	NA	41.3367	1.04565	0.0596801	0.040899	0.488232	0.109503	0.826861	0.313804	0.292085	54.3522	2.38114	3.07235	6.16492	2.506	1.3985	0.119473	NA	0.785668	NA	3.84168	35.9061
18	PIV	1	108.402	1089.85	121.382	80.0613	18.9709	233.227	125.983	56.0138	11885.6	55.3457	95.35	344.262	30.9777	405.003	57.1971	36.7738	148.675	87.8853	NA	16.3939	275.072	47.8645	152.724	42.5868	19.9864	NA	44.1402	3.06636	0.0400004	0.187147	0.511368	0.132231	1.0815	0.843717	0.649639	89.1789	2.38273	5.30741	9.37615	3.1217	2.00299	0.41303	NA	1.11365	NA	9.49841	30.9026
18	Pulmonary artery	1	100.699	565.223	201.595	87.0659	18.1737	238.036	124.604	54.771	11101.1	63.2936	93.9875	276.974	28.0805	417.976	63.0213	58.5921	175.978	90.9702	NA	17.495	303.062	49.0489	149.823	55.3091	15.9605	NA	41.9535	2.10526	0.0289688	0.206395	0.639467	0.12461	0.913631	0.720171	0.315265	45.4803	1.49565	4.20814	6.9447	1.97246	1.6965	0.377806	NA	1.35894	NA	18.3905	21.5741
18	Pulmonary artery	2	53.1835	591.41	164.601	98.1374	19.0761	278.815	135.772	63.3931	13718.4	63.9683	102.471	281.193	29.2395	471.823	62.6471	65.5273	187.702	83.237	NA	18.7627	425.342	47.8637	153.746	57.3983	NA	NA	NA	NA	NA	NA	NA	NA	NA	NA	NA	NA	NA	NA	NA	NA	NA	NA	NA	NA	NA	NA	NA
18	Pulmonary artery	3	52.8396	769.808	129.911	100.091	13.9023	201.13	111.149	45.595	9003.34	66.6342	90.433	127.748	16.5506	330.448	35.8515	48.9016	119.505	90.9971	NA	15.6271	252.515	45.9209	126.471	52.0041	16.1422	13.6474	41.4836	3.28029	0.0172449	0.3134	0.286512	0.0363288	0.740956	0.593201	0.407399	48.9007	1.03074	3.38749	6.23708	1.80932	1.12516	0.31123	0.0124193	0.597608	3.6855	0.982119	13.1889
18	Pulmonary artery	4	57.0358	425.017	124.361	100.207	15.1119	233.211	123.266	53.7434	10155.6	71.9563	97.4083	143.448	16.5737	352.289	42.2047	26.8769	159.122	102.008	NA	16.8388	250.199	48.1215	128.265	55.5811	18.1355	16.0111	45.6225	3.80641	0.0181769	0.373294	0.305351	0.0488925	0.773509	0.616504	0.48313	63.049	1.12701	4.43986	7.11258	1.98167	1.26955	0.324218	0.0222717	0.697213	3.15928	1.00268	17.5921
18	Pulmonary vein cancer	1	99.745	591.586	161.738	90.5294	18.2762	242.923	125.036	61.2882	10825	61.3283	92.0175	262.299	29.5796	416.511	62.9044	59.4739	161.816	89.9747	NA	18.2103	312.715	48.5883	149.013	50.8698	16.2612	NA	42.6423	1.48361	0.0275215	0.064254	0.465278	0.106772	0.917492	0.714838	0.501298	53.9201	1.8426	3.80967	6.74592	2.01548	1.42215	0.374701	NA	1.02654	NA	20.4667	35.3192
18	Pulmonary vein cancer	2	51.7392	596.81	168.623	98.1282	18.5246	281.698	134.354	62.4227	13212.3	64.9418	102.132	283.703	28.7482	466.61	62.1656	65.0673	138.992	83.4546	NA	18.7025	388.72	48.3222	160.322	51.1143	NA	NA	NA	NA	NA	NA	NA	NA	NA	NA	NA	NA	NA	NA	NA	NA	NA	NA	NA	NA	NA	NA	NA
18	Pulmonary vein cancer	3	55.9321	822.609	136.262	112.9	14.7927	203.376	118.799	54.5847	9110.35	67.6531	100.618	135.136	18.5037	353.174	41.6529	55.5854	137.574	95.3453	NA	17.2648	261.239	51.613	138.99	47.7132	18.1078	14.1549	45.0127	1.75582	0.0176944	0.328212	0.292649	0.0281285	0.881367	0.618292	0.444135	56.0936	1.20108	5.04205	6.7225	2.03192	1.24518	0.313638	0.00525454	0.513038	4.29079	1.08597	13.6498
18	Pulmonary vein cancer	4	56.2042	479.955	124.61	104.482	15.4202	225.244	122.194	54.013	9212.53	70.6027	97.1826	133.404	17.1419	337.896	41.879	27.0021	145.81	99.2026	NA	16.6585	271.33	45.5098	128.115	48.6395	18.5413	15.5517	45.3897	1.83426	0.0188112	0.352997	0.301147	0.0366988	0.829384	0.635795	0.447411	52.2806	1.85148	3.97545	6.47821	2.02253	1.21591	0.313015	0.0214971	0.511874	4.34484	1.09959	17.7814
18	Pulmonary vein healthy	1	108.77	626.393	157.142	94.7307	20.1082	255.237	136.051	62.7312	12895.4	65.9329	100.138	292.515	32.7402	454.101	67.4852	64.2569	175.827	98.9487	NA	18.8856	298.245	51.6305	164.282	56.4559	16.5316	NA	46.1315	1.31617	0.0278561	0.0721341	0.538419	0.0880786	1.03489	0.796307	0.463969	50.1943	1.90712	5.03432	7.84087	2.2498	1.59133	0.409522	NA	1.0942	NA	8.06171	22.5076
18	Pulmonary vein healthy	2	47.5504	546.449	155.56	89.7741	17.3051	256.222	122.458	57.1916	12509.2	60.8601	89.4549	257.164	26.7154	420.18	56.4405	60.6237	132.545	74.9908	NA	17.0631	372.655	43.7543	145.577	48.4506	NA	NA	NA	NA	NA	NA	NA	NA	NA	NA	NA	NA	NA	NA	NA	NA	NA	NA	NA	NA	NA	NA	NA
18	Pulmonary vein healthy	3	57.8592	855.152	141.322	109.423	16.0107	226.335	122.997	53.6585	9717.08	72.0221	100.337	144.995	19.5863	358.277	40.0614	54.5284	142.09	101.258	NA	16.8319	266.804	53.5124	139.637	50.193	18.6744	15.4173	46.6602	1.26615	0.02189	0.358107	0.317769	0.0332192	0.832273	0.641574	0.392164	38.1617	1.41494	4.67195	6.76138	2.15179	1.20382	0.329114	0.0192741	0.510857	3.15135	1.29058	13.7601
18	Pulmonary vein healthy	4	57.998	431.264	129.326	104.597	15.2639	220.693	124.339	53.965	9384.06	71.2498	100.864	141.439	17.4672	349.438	40.9561	30.8509	108.269	101.013	NA	16.697	269.813	47.9046	126.395	50.8789	18.9506	14.7577	46.616	1.25668	0.017731	0.361326	0.323164	0.0266452	0.812174	0.66038	0.445903	52.7152	1.12985	4.37005	6.85901	2.10226	1.1972	0.319913	0.0244371	0.509919	4.06592	1.19462	18.0509
18	Radial artery	1	101.776	590.335	160.563	90.5377	18.2716	238.18	126.382	56.4119	10699.8	62.7048	92.379	270.909	29.7385	419.496	59.6982	57.0252	173.079	86.9505	NA	17.8534	302.419	46.8509	152.666	51.6089	13.9198	NA	43.1048	1.14292	0.0363728	NA	0.502754	0.0978268	0.909414	0.729459	0.386515	45.3657	1.67868	3.82296	7.10505	2.01045	2.03916	0.353686	NA	0.908484	NA	13.1089	28.7882
19	PIV	1	50.0037	789.687	157.067	90.6255	22.9057	286.564	167.614	100.025	5096.04	58.3448	249.764	337.12	35.5272	490.262	57.6085	74.5398	232.632	120.887	NA	21.8377	266.969	60.4603	147.498	67.6082	10.1389	28.6837	34.9769	1.98496	0.0162569	5.50249	0.521551	NA	0.577733	0.324712	0.27687	91.401	2.27837	3.90529	6.79621	2.31918	0.683436	0.220283	NA	1.57219	NA	2.53174	15.3058
19	Pulmonary artery	1	51.6144	574.557	165.564	90.8942	22.8665	296.934	167.041	97.8481	5094.83	62.5434	254.862	326.12	36.7666	487.931	54.6896	80.0855	243.502	117.888	NA	23.2917	268.003	60.3104	146.362	69.7653	9.77515	24.7129	34.9055	1.28372	0.0195058	5.4903	0.469681	NA	0.614536	0.328732	0.274901	52.4745	2.05486	5.02512	6.14118	2.13769	0.393178	0.217868	NA	1.48906	NA	2.04816	14.8681
19	Pulmonary artery	2	50.784	584.509	161.858	96.6752	21.8562	298.184	176.412	74.1477	13154	62.2092	185.896	350.05	33.0641	530.366	57.1352	87.7756	196.219	121.086	NA	23.2771	390.42	64.6238	143.74	71.2076	NA	NA	NA	NA	NA	NA	NA	NA	NA	NA	NA	NA	NA	NA	NA	NA	NA	NA	NA	NA	NA	NA	NA
19	Pulmonary artery	3	51.3082	805.547	137.997	110.85	17.8702	222.921	158.906	63.7714	11352.3	64.419	182.28	164.338	21.7146	373.291	35.7598	70.0493	61.7904	138.416	NA	20.6653	217.46	60.9795	126.295	65.0292	16.1741	13.1517	36.9004	1.29402	0.0220381	0.297386	0.385805	0.0423431	0.716767	0.291703	0.253847	50.9288	2.97235	3.95177	5.56655	2.04489	0.961232	0.181152	0.0198813	0.803099	4.78839	1.17135	14.639
19	Pulmonary artery	4	55.9761	433.439	130.287	105.693	17.9488	222.432	162.162	64.3941	11662.3	66.1671	182.583	157.305	21.0909	388.872	35.1587	34.8262	119.969	145.029	NA	20.6703	232.105	57.4816	119.259	64.0128	16.2457	12.559	36.9455	1.32842	0.0199617	0.252057	0.385655	0.0346405	0.688112	0.300297	0.20567	45.2752	2.13669	4.92669	5.52154	1.93921	0.982259	0.169755	0.0123934	0.744684	4.85623	1.38749	18.96
19	Pulmonary vein cancer	1	51.5049	590.667	155.369	89.7904	22.2866	291.527	165.304	104.499	4810.45	58.4602	243.603	307.808	35.5206	485.148	56.4367	81.6313	266.288	116.662	NA	23.1034	289.913	54.2	148.327	70.4508	9.77163	22.149	34.9129	1.42396	0.0163762	5.50327	0.485139	NA	0.749721	0.317586	0.234221	61.6801	2.32316	4.49494	6.28771	2.24479	0.394164	0.219178	NA	1.51672	NA	2.15183	15.4325
19	Pulmonary vein cancer	2	49.3247	577.006	163.452	103.303	21.8016	292.84	175.247	77.0157	16486.8	60.075	187.127	333.568	36.1408	529.211	56.4352	87.191	164.247	113.436	NA	22.6661	381.256	59.3092	150.607	71.2397	NA	NA	NA	NA	NA	NA	NA	NA	NA	NA	NA	NA	NA	NA	NA	NA	NA	NA	NA	NA	NA	NA	NA
19	Pulmonary vein cancer	3	57.8901	863.682	145.903	120.035	18.8249	243.337	165.918	67.7668	12427.6	68.4322	196.633	172.868	23.7564	421.217	38.5665	73.6501	133.931	151.01	NA	22.2964	249.354	71.0789	136.53	70.6002	17.6978	12.5332	38.9756	1.56874	0.0206963	0.274437	0.40643	0.0419347	0.771298	0.325412	0.269407	54.5332	1.75182	4.14434	6.01359	2.16535	1.06484	0.19477	0.0111792	0.824963	4.82631	1.37784	15.3735
19	Pulmonary vein cancer	4	53.4844	549.566	124.786	101.482	18.0342	215.492	159.621	61.7494	11249.4	66.9574	183.882	162.033	20.5175	371.808	36.3527	54.4838	118.367	145.807	NA	20.7446	244.061	59.4554	118.988	67.2776	16.5498	13.7893	36.4594	1.49127	0.019959	0.268523	0.374903	0.0318069	0.733015	0.296824	0.250343	66.1294	1.81434	4.09295	5.34549	2.18886	0.945492	0.178715	0.0302661	0.801161	4.01293	1.32362	19.9376
19	Pulmonary vein healthy	1	52.0976	642.018	149.537	90.5311	22.4588	291.063	165.771	102.022	4918.79	58.9663	249.775	329.878	33.952	493.38	62.1037	80.3516	252.397	119.117	NA	21.9371	260.614	54.8654	147.893	71.2389	9.7182	24.009	34.2108	2.86922	0.0173163	5.51069	0.485447	NA	0.645607	0.333237	0.380035	54.5988	2.2329	4.34192	6.28908	2.12988	0.234074	0.219894	NA	1.83064	NA	3.28173	15.5491
19	Pulmonary vein healthy	2	49.6248	602.888	161.779	93.7299	20.8859	257.797	165.153	71.127	14951.5	56.7391	167.32	321.732	35.1439	501.613	57.8325	81.0997	155.069	110.798	NA	20.7379	352.356	59.0519	130.297	71.3077	NA	NA	NA	NA	NA	NA	NA	NA	NA	NA	NA	NA	NA	NA	NA	NA	NA	NA	NA	NA	NA	NA	NA
19	Pulmonary vein healthy	3	59.9244	976.255	153.136	122.673	20.0438	237.106	167.448	69.2458	11403.9	68.8319	197.483	173.272	23.3982	430.991	42.368	76.948	154.65	151.637	NA	21.7818	264.181	68.8831	134.75	75.2776	17.3406	13.6696	38.5447	3.81783	0.0208508	0.310016	0.410587	0.0412261	0.790272	0.319765	0.451041	45.0055	1.53233	4.55308	5.94981	2.20492	0.987973	0.19905	0.0201439	1.02693	5.06557	1.35321	15.2674
19	Pulmonary vein healthy	4	58.333	477.001	121.553	102.71	17.9976	224.258	161.084	69.5114	11811.7	67.6874	201.551	163.265	20.9116	480.969	35.9516	36.0336	179.146	149.483	NA	22.5619	288.736	58.6653	166.441	75.0964	16.7605	10.6416	33.4427	3.16139	0.0194785	0.338123	0.424918	0.0469216	0.728183	0.319104	0.376118	54.9017	1.29736	6.15004	5.66987	2.29843	0.973859	0.209639	0.0188105	0.999858	4.56985	1.45254	27.1079
19	Radial artery	1	47.6564	618.92	159.537	92.6473	22.6653	288.412	167.49	106.218	4775.87	62.6126	259.803	322.123	34.0488	504.547	56.0785	79.2232	265.3	119.719	NA	22.0337	293.605	50.1093	151.265	69.2715	9.79168	21.3759	35.0029	1.74396	0.0155943	5.53971	0.518558	NA	0.750917	0.321128	0.309115	58.6516	2.11005	3.85907	6.58086	2.25688	0.60834	0.217384	NA	1.51761	NA	3.15047	13.7926
20	PIV	1	40.9526	2268.76	124.858	50.6711	15.0804	203.807	134.175	64.3796	2719.91	48.6226	99.4987	231.555	20.2863	346.016	33.9491	35.153	107.27	45.0513	NA	17.6668	206.016	24.8293	125.743	59.9113	9.29596	27.6357	44.7238	1.04302	0.0312075	5.45738	0.265239	NA	0.393456	0.246433	0.130959	75.4474	2.14561	3.63175	5.97877	2.35386	0.36621	0.137262	NA	0.811245	NA	1.17505	12.1184
20	Pulmonary artery	1	47.7932	836.432	156.396	67.3339	18.7257	248.986	164.728	75.388	3491.43	59.775	119.603	268.855	24.7477	417.973	46.1178	69.6013	138.269	58.4164	NA	24.4362	247.211	32.9675	158	79.7725	10.599	20.4494	56.3928	1.32646	0.0910314	5.55147	0.377656	0.0355585	0.689929	0.326689	0.196096	77.1376	2.51441	3.79339	7.24017	2.71041	0.58496	0.283018	NA	1.61279	NA	4.13535	16.7722
20	Pulmonary artery	2	46.9187	839.898	151.122	71.9331	17.5396	260.566	178.512	58.4084	9149.91	63.9458	96.0806	307.594	23.4292	454.639	45.7794	77.0754	151.65	51.0478	NA	24.5216	361.482	37.8632	157.931	82.089	NA	NA	NA	NA	NA	NA	NA	NA	NA	NA	NA	NA	NA	NA	NA	NA	NA	NA	NA	NA	NA	NA	NA
20	Pulmonary artery	3	52.1185	1295.85	104.705	72.3216	14.7673	213.419	156.775	51.1156	6433.3	67.7432	108.148	140.29	13.6631	451.675	23.6042	61.8158	145.264	59.2205	NA	22.5947	237.467	34.2689	185.761	79.7501	19.5251	24.4816	55.8335	1.21225	0.0439589	0.394332	0.284951	0.0456757	0.834211	0.320545	0.554445	57.241	5.23598	10.9041	6.12847	2.52088	1.3758	0.167647	0.00662433	0.810145	3.61485	0.753552	22.1743
20	Pulmonary artery	4	51.6653	617.634	101.748	79.7885	14.3745	197.096	159.801	52.6865	6626.01	65.4263	100.023	142.089	13.4307	449.333	25.953	31.5595	93.2206	59.865	NA	22.2751	246.329	34.8962	179.201	75.7882	18.3069	16.4381	54.3252	1.18399	0.0447578	0.394807	0.271334	0.0625589	0.791979	0.320932	0.554623	74.1653	1.66575	4.61144	5.94377	2.49346	1.36368	0.173953	0.0160535	0.8051	2.80456	1.05637	22.5639
20	Pulmonary vein cancer	1	47.6778	791.834	149.447	66.0285	18.5713	276.738	170.963	75.0364	3839.29	63.8173	122.407	280.44	23.9607	427.038	49.6828	68.9108	146.883	55.1855	NA	25.0689	246.688	35.1575	164.357	81.2011	11.3038	44.9191	57.8963	1.52917	0.0519961	5.52336	0.369106	NA	0.612815	0.343398	0.255931	79.6282	2.23785	4.49616	7.71004	2.72812	0.607991	0.176638	NA	1.52766	NA	2.51791	16.345
20	Pulmonary vein cancer	2	47.6816	802.753	153.394	74.6613	17.9686	269.643	178.511	57.0922	9437.47	61.0627	96.2087	310.308	23.5831	460.928	50.0622	73.3568	104.331	52.4103	NA	25.1707	344.943	38.4946	158.756	80.3083	NA	NA	NA	NA	NA	NA	NA	NA	NA	NA	NA	NA	NA	NA	NA	NA	NA	NA	NA	NA	NA	NA	NA
20	Pulmonary vein cancer	3	53.5084	1197.64	104.532	73.5809	14.5677	206.512	159.78	52.7593	6085.31	67.0146	104.606	145.877	13.2372	447.206	24.0832	58.6812	110.314	56.5442	NA	22.341	234.027	29.1136	183.191	76.0044	18.2162	18.153	54.6267	1.55764	0.0484293	0.414827	0.27316	0.0476666	0.795359	0.306772	0.562282	72.3964	2.46981	11.6723	6.19903	2.62476	1.40071	0.166466	0.00325425	0.771429	4.03211	1.18702	21.5173
20	Pulmonary vein cancer	4	51.2265	586.824	125.863	73.7865	14.2455	189.215	159.739	51.5757	6530.55	66.326	96.8669	141.776	13.6776	448.414	27.0383	30.0774	106.559	60.8159	NA	22.45	227.931	35.538	180.001	81.5884	18.987	10.7492	53.7796	1.52428	0.0497391	0.417416	0.282243	0.0545143	0.755354	0.306746	0.514424	67.0672	1.35722	4.703	6.42809	2.6138	1.38341	0.171803	0.0150367	0.794438	2.89419	0.789328	22.9395
20	Pulmonary vein healthy	1	48.1409	794.167	152.784	67.8327	18.9935	272.631	171.114	79.529	3494.84	62.0063	127.701	278.861	24.8426	431.363	49.3961	66.2254	145.861	56.9154	NA	24.5811	253.458	34.9353	164.165	81.4635	11.2266	35.6163	57.7801	1.31305	0.0442469	5.57815	0.376729	NA	0.720761	0.326173	0.214515	72.958	2.51586	3.95151	7.33049	2.62452	0.813069	0.179423	NA	1.50847	NA	2.99027	18.1808
20	Pulmonary vein healthy	2	45.359	761.844	140.235	69.8446	17.2517	259.291	171.212	56.7483	8957.33	60.901	87.3823	296.937	24.0864	441.462	44.609	66.5015	127.455	53.9208	NA	23.6589	315.95	35.0299	156.456	80.0012	NA	NA	NA	NA	NA	NA	NA	NA	NA	NA	NA	NA	NA	NA	NA	NA	NA	NA	NA	NA	NA	NA	NA
20	Pulmonary vein healthy	3	54.5572	1183.6	105.025	75.8465	14.8946	222.027	161.792	45.8237	6800.84	69.7263	108.181	151.796	14.2561	455.237	26.6262	59.235	86.9432	61.6732	NA	22.4503	238.786	31.7136	181.915	76.1164	43.5756	18.5574	56.0311	1.31837	0.0512126	0.495706	0.274213	0.0618989	0.780352	0.30748	0.630005	86.6059	3.42237	9.50555	6.19535	2.53202	1.58463	0.177927	0.0325011	0.838463	3.87032	0.657481	22.8931
20	Pulmonary vein healthy	4	53.7771	598.074	107.877	78.1594	15.1884	196.594	166.314	50.082	6699.48	72.8478	103.211	151.754	14.5566	468.06	29.3526	29.3065	131.476	68.9365	NA	22.8074	247.305	36.4323	190.892	81.4534	20.4611	11.3097	56.4612	1.34358	0.0523163	0.446346	0.291944	0.059031	0.772505	0.296172	0.493961	57.2183	1.05582	4.10368	6.36384	2.69434	1.58223	0.177575	0.013668	0.850227	4.30846	0.940333	23.0761
20	Radial artery	1	45.5172	750.251	153.142	59.8473	17.0999	250.009	159.901	74.244	3507.62	61.3709	122.418	266.064	23.6084	408.543	43.3453	59.7663	145.646	53.9744	NA	22.8652	238.144	30.0518	151.985	74.2724	10.3029	22.9102	54.3935	1.0589	0.0420522	5.50887	0.347453	NA	0.604741	0.304978	0.204124	72.1587	2.44117	4.66857	6.71017	2.52935	0.499694	0.166884	NA	1.22129	NA	4.25969	17.0582
[truncated: 56 more columns]

## Sheet: Lipidomics
all values in units of total ion counts	M/Z	622.446	468.31	494.326	496.341	518.324	520.341	522.357	524.373	542.324	544.342	546.357	548.373	550.389	552.405	568.342	528.308	530.324	608.467	480.346	508.378	454.294	478.294	480.31	482.326	482.324	502.294	510.357	526.294	538.389	704.525	706.54	730.541	732.556	734.572	754.541	756.556	758.571	760.587	762.603	782.569	782.571	784.585	786.603	788.619	806.571	810.602	812.619	814.634
	RT (min)	6.6	4.45	4.61	4.95	4.82	4.78	5.12	5.51	4.67	4.81	4.99	5.29	5.66	6.14	4.79	4.84	5.16	7.44	5.25	5.86	4.96	4.8	5.13	5.52	5.59	4.82	5.22	4.8	5.82	7.9	8.23	8.05	8.39	8.69	8.08	8.24	8.53	8.84	9.13	8.33	8.56	8.67	8.99	9.27	8.49	9.01	9.14	9.35
	HMDB_ID	Internal standard	HMDB0010379	HMDB0010383	HMDB0010382	HMDB0010387	HMDB0010386	HMDB0002815	HMDB0010384	HMDB0010397	HMDB0010395	HMDB0010393	HMDB0010392	HMDB0010391	HMDB0010390	HMDB0010404	HMDB0010402	HMDB0010401	HMDB0010405	NA	NA	HMDB0011503	HMDB0011507	HMDB0011506	HMDB0011130	HMDB0011130	HMDB0011517	HMDB0011481	HMDB0011526	HMDB0011520	HMDB0007870	HMDB0007869	HMDB0007874	HMDB0007873	HMDB0007871	HMDB0007883	HMDB0008006	HMDB0007973	HMDB0007972	HMDB0007970	HMDB0007983	HMDB0008138	HMDB0008105	HMDB0008039	HMDB0008038	HMDB0007991	HMDB0008048	HMDB0008047	HMDB0008270
	HMDB_specificity (1=match; 2=representative)	NA	1	2	1	2	2	2	1	1	1	2	1	1	1	1	2	1	1	NA	NA	1	2	2	1	1	1	1	1	1	2	2	2	2	2	2	2	2	2	2	2	2	2	2	2	2	2	2	2
Participant	Location	PC(12:0/12:0)	LPC(14:0)	LPC(16:1)	LPC(16:0)	LPC(18:3)	LPC(18:2)	LPC(18:1)	LPC(18:0)	LPC(20:5)	LPC(20:4)	LPC(20:3)	LPC(20:2)	LPC(20:1)	LPC(20:0)	LPC(22:6)	LPC(22:5)	LPC(22:4)	LPC(24:0)	LPC(P-16:0)/LPC(O-16:1)	LPC(P-18:0)/LPC(O-18:1)	LPE(16:0)	LPE(18:2)	LPE(18:1)	LPE(18:0)_A	LPE(18:0)_B	LPE(20:4)	LPE(20:0)	LPE(22:6)	LPE(22:0)	PC(30:1)	PC(30:0)	PC(32:2)	PC(32:1)	PC(32:0)	PC(34:4)	PC(34:3)	PC(34:2)	PC(34:1)	PC(34:0)	PC(36:4)_A	PC(36:4)_B	PC(36:3)	PC(36:2)	PC(36:1)	PC(38:6)	PC(38:4)	PC(38:3)	PC(38:2)
1	Pulmonary artery	78509149	524274	1219572	36282652	9401082	14309885	12548950	18457054	2586901	5473932	1154284	155284	168618	79752	2083041	786967	266451	108040	351244	101087	80946	162374	109103	112865	2446875	142354	4670078	257490	58085	786497	5540453	7939350	30035813	19438322	3969875	24550229	445515844	388119130	5066825	178140420	328836538	1713925278	369893425	114339033	252530125	300816548	105443098	12357734
1	Pulmonary vein cancer	80908008	506896	1204847	36371974	9070346	15164022	13082223	18453669	2708283	5650653	1271842	164743	178869	77196	2414365	1083648	318506	106456	353130	99096	88283	183781	132606	115412	2492755	207553	4684962	303437	54927	821411	5632501	8257086	30643103	19850500	4141041	24583615	454042835	387751466	5076232	184114332	332202601	1726980253	377458149	118314833	253150501	306082757	104170202	12503436
1	Pulmonary vein healthy	80472416	514575	1234911	37649020	9649155	15389072	13424638	18563362	2740506	5793156	1306342	170398	185121	81863	2482473	916948	300018	109055	365572	99319	86474	190989	131469	117639	2505758	231655	4735843	313840	54410	816896	5731637	8299452	30978271	20179715	4181400	24895380	447306770	387756239	5261873	185247791	328821608	1733156311	377658300	120745308	254596442	305910547	103890258	12547360
2	Pulmonary artery	79903052	302682	799928	36114922	7521687	13952737	9615704	15182673	2300671	3398329	843575	137060	146557	93799	565011	476642	144718	117543	269007	82339	82988	169038	94966	124713	2627820	156308	4584137	106209	69650	203618	2684907	5296023	15659341	17319942	2505960	29109328	496425662	301142288	4490299	316660368	295522784	1889655334	347863238	67631756	130307817	212158071	69016852	8662603
2	Pulmonary vein cancer	79213973	312018	805955	35928148	8176756	13884771	9875084	14851141	2394567	3419776	861266	135791	147434	94050	576484	482818	137322	123132	276042	81244	76826	168797	98021	119094	2526044	143209	4743711	104515	69075	203760	2621599	5219395	15653298	17122454	2528340	28757942	504094860	298939267	4615974	314715184	288721756	1862745078	339897392	67900366	130737120	211518509	69535739	8532830
2	Pulmonary vein healthy	82205522	336012	859837	40101144	9598292	15119371	10746754	16315853	2583120	3709098	958713	137530	165239	98734	621080	471776	137021	135990	303105	90090	80821	187555	107889	127873	2760611	140271	4805375	114712	76345	225026	2913899	5739056	17274507	18208946	2722107	31762606	524773092	327863783	4908879	351553872	311156696	2023493475	372745492	72806405	138744679	229710017	74526956	9445430
3	Pulmonary artery	77064782	299358	832817	47211360	87641	17059766	11771935	21331882	3018399	3309179	818634	129558	172977	131901	826916	291181	147475	168686	389090	103772	125624	269692	120198	167227	3538914	167055	5023524	150738	99918	157495	2855920	5192631	15136937	20804344	2068045	31388927	618960972	355959021	7106570	517643828	315019846	2381871096	443736709	90695614	208473563	234164031	87293921	10994232
3	Pulmonary vein cancer	77255049	276168	804323	45661299	91129	16920308	11231723	20363761	2933506	3388044	783347	123277	170846	124667	862488	261431	154903	151421	384178	93509	114974	267965	112392	154266	3267477	148627	5076201	151719	89314	147987	2686576	4880988	14078073	19722960	1969859	29811307	611192551	342242085	6423342	482090378	300866279	2291351715	426234858	84464535	197952022	224556768	80457842	10380097
3	Pulmonary vein healthy	76883733	280500	801020	46140418	10908327	16843998	11280386	21366091	2959518	3463655	758118	127784	173010	132268	802616	464556	151169	159107	389842	95866	112145	264064	111811	165440	3493770	142918	5043541	145112	97635	155999	2782292	5118349	14339512	20220101	2066022	30939831	601288129	358010877	6764737	490772047	309380664	2336009709	439830545	89469476	203717542	232289790	84698369	10867688
4	Pulmonary artery	81107507	511981	1610993	42041546	9355304	12825725	9168235	15425020	2050832	3420753	1115571	100170	122164	75396	485500	406093	166832	122277	315967	61837	55706	207671	84085	102484	2255862	139107	4766171	98767	53054	769265	4281485	10254177	43221892	18759888	3796949	39563806	603267238	382342952	5090345	388883579	333092490	2735512676	413662248	90482904	154959252	248085586	134173695	10894335
4	Pulmonary vein cancer	80601545	430603	1461477	37188510	8324163	10990996	8001205	14191438	1986524	2780010	948424	84222	108619	67367	410907	544865	177678	107613	278860	58557	49920	180213	74302	94438	2015194	126001	4613259	83612	48779	689294	3889294	9533374	39582543	18100341	3534675	36506983	557984573	363361161	4721914	345106743	314194764	2589755639	396368785	84964333	146264612	235633676	124258217	10030321
4	Pulmonary vein healthy	81960961	494274	1554308	40577179	8709283	12935554	9038175	14797783	2017032	3309219	1061652	92856	118075	71477	468509	541735	187583	118061	307733	60793	50373	200020	86498	97272	2088533	148285	4742298	90933	49233	747070	4085490	9823596	40806792	18291820	3662646	37449829	586792564	368805218	4945738	365381470	322351985	2615843063	408915809	87376829	149058388	241922462	127351050	10342727
5	Pulmonary artery	77653621	387830	1587987	49052003	12461558	9168939	10935257	17203384	1626068	4797087	1455254	139265	121616	81201	583596	848294	506486	155452	506331	88711	135682	132862	94858	169765	3616906	146130	4810872	88281	67928	466492	4176864	3472351	44640381	22491452	2202908	26734301	342201797	404759329	5361197	162801993	341076456	2052472546	256589686	122138877	127701793	279727406	136437243	13338793
5	Pulmonary vein cancer	76999048	394741	1608544	49431191	14005012	9130296	11146181	17206685	1908156	4778392	1450766	145378	124193	84550	583762	959938	531422	163371	531707	89705	146029	135530	96504	173508	3714850	153886	4938186	83933	65912	478254	4212395	3573667	46332903	22966346	2193859	27268036	349612879	417961102	5410151	174173351	359471971	2108770104	257941864	119641973	130657113	282732415	135583207	13349999
5	Pulmonary vein healthy	78165876	407886	1619861	49561888	12501665	9317583	11116633	17835535	1643622	4931306	1514043	146462	128273	84882	594803	870548	556008	161912	539175	94467	147064	137766	98088	176982	3765469	182135	5099094	93962	67506	484850	4230156	3574547	46296377	23072632	2307486	27458146	342565296	427633031	5476042	167268699	346164913	2088605460	261869766	123791015	129071813	288537425	137947483	13727971
6	Pulmonary artery	79428575	514972	1397298	39586536	10654769	16716531	12051681	15282714	3582856	7441170	1226859	124855	139988	57058	797062	1185992	555420	65978	442491	68904	74892	214134	141158	119885	2571587	184844	4699679	143977	49955	479211	3899597	7460177	24626075	16080231	5291162	32376911	416523612	297019338	4082062	230728071	394971565	1683227307	294202759	66889475	124834640	314109957	74502682	6331132
6	Pulmonary vein cancer	79267966	567885	1506520	42652708	10584388	18269261	12772286	16862731	3258406	8014104	1381281	152819	159177	63870	882161	1286631	503390	71493	484958	78020	83122	231936	154090	128958	2745400	227324	4736231	152340	51139	528782	4263431	8027493	26480155	17384437	5689260	34722829	446946527	309565986	4419775	251000443	416757531	1755026164	310559811	72909545	133349093	329550154	78515611	6757990
6	Pulmonary vein healthy	78810889	578482	1539501	43056890	10693296	17777297	12831159	16595220	3857486	7643871	1292114	143763	152638	58743	837564	1360944	671642	70995	471180	77988	81771	226523	147472	131404	2745912	230391	4815884	144698	54103	527594	4222805	7869393	25886834	17043009	5683478	34832216	444885177	313753848	4544320	251636955	411935424	1778160058	311848309	73429735	134760646	331212354	81469306	6627016
7	Pulmonary artery	79166825	254533	738733	28548645	6170853	9610182	6194608	11761158	1765924	2662131	780125	69057	82833	59623	334276	548351	180162	114170	244564	51947	62346	174528	88367	95483	2034701	120958	4282185	77334	35960	259044	3171971	4949063	19519501	18820585	1963011	23260670	495936222	291738525	4425328	259562499	302421688	1950505735	345210145	64417195	107773533	252780022	100145311	8382453
7	Pulmonary vein cancer	82936607	269067	776681	30170988	7857960	10118246	6593629	12248185	2060748	2933789	812195	72623	90764	63204	357247	665439	187974	125962	264749	53613	63938	193265	90082	98801	2138372	95351	4485803	87688	38883	272093	3408009	5141210	20788244	19417571	2063090	24652413	505130321	305782829	4709472	258885129	313046817	2033291340	354958025	66587826	112937929	266711614	105727073	8583638
7	Pulmonary vein healthy	74496782	263754	756725	29227282	6896005	10122449	6403595	12110912	1870193	2768234	783042	67813	86195	60043	350717	584111	205335	122128	250164	51132	71493	178554	85708	99561	2071325	134788	4355440	77535	38696	265673	3366045	5001665	19741529	19234911	2012984	24379153	507326842	298261507	4703514	270347356	306866826	1996919284	357340308	65913372	110969544	264416529	105182289	8454468
8	Pulmonary artery	76837751	341520	1191210	33308270	7957297	12609529	11029453	14641343	2447780	5490564	1201752	133207	161458	57619	648044	1119251	351154	92804	378478	90799	63271	150371	96824	102522	2132816	165897	4789975	117128	59758	437076	3842072	5020815	26887056	18038194	2741428	23634717	460107067	338100027	4691024	219902165	377629180	1953709005	332605609	78653860	125228220	317848768	102390289	10283434
8	Pulmonary vein cancer	79764505	330483	1179549	33492658	8316973	12267990	10562174	14773521	2854857	5225063	1148562	130826	154800	57774	631394	1317167	437725	87924	352229	89412	61036	150826	93428	100898	2159650	194070	4603216	114203	54542	424394	3829577	4853058	26104838	18545393	2688734	23273258	456176141	330468348	4691498	210818334	369540040	1968427854	328708465	78521898	124521886	315656569	100995434	9948407
8	Pulmonary vein healthy	79500736	343242	1186080	33448465	8443377	12350641	10767781	14571789	2830243	5362722	1161673	137650	158355	59150	619292	1284175	372377	94039	373446	92007	57875	154334	90874	101542	2164224	133873	4787885	112800	59547	426931	3886953	5066949	26831710	18685740	2734313	23781144	461288676	338000906	4702883	218568245	379163942	2005400012	324757680	79399734	121937361	309629663	101723298	10108916
9	Pulmonary artery	79896400	522953	1133340	38405841	8261760	11858005	7574583	15719046	2387134	3447559	1169748	96566	98082	64439	671166	788029	404651	118954	275849	56766	79826	198747	101363	130398	2753226	182157	4434194	134320	46340	809419	7106327	10079111	42031994	22004337	4666345	36021219	522593957	336866321	4817545	260753327	340356059	2204530973	372407669	76971813	158188727	271614423	135973907	9889911
9	Pulmonary vein cancer	81332825	531168	1143235	37892956	5740074	11802978	7724443	15919252	2362562	4924411	1214539	103244	100419	63859	661362	602574	375487	124903	285520	56209	82192	202208	102198	131050	2778364	593894	4377834	138371	44643	785995	7018762	10290051	41092170	22282416	4658738	36012413	524658526	339899714	4785481	262557167	348766523	2244038135	373856522	77085167	156080097	269466640	135176594	9816972
9	Pulmonary vein healthy	81012168	502463	1115198	38134847	7317784	11538129	7251593	15590000	2318646	3938618	1162289	93747	93816	63419	677409	722826	388013	119255	278047	55826	76610	195835	91370	128084	2741132	190956	4467368	136812	44272	786835	6795133	9833019	41155732	21453141	4560418	35164360	519973901	337966878	4747713	256975722	331288154	2159914649	365556984	75400535	154292301	267820705	135179346	9823949
10	Pulmonary artery	79396073	352381	968976	37304508	8297103	9384668	7715337	15561998	2008107	2399552	594485	82097	117591	77023	306289	494503	227946	142498	332202	72506	61320	182149	90217	101528	2165452	145112	4414819	101701	48801	408906	3274000	7138325	28459643	21495848	2808171	33134729	560706455	358022537	6086041	402345388	299714315	2250167746	393046719	82113096	132574649	221916118	103211297	10252905
10	Pulmonary vein cancer	79685025	318661	938388	35615182	7708860	9086381	7242506	14877412	1958451	2209211	574070	69483	110711	74168	289566	490965	242648	129177	313178	70821	60049	169848	84210	101268	2116902	128668	4265316	97607	47403	393860	3194900	6782815	28115328	20765486	2707385	32139653	537876371	341216671	5600361	355093034	292116031	2200132643	382515124	78621519	127278773	215015077	96274070	9852198
10	Pulmonary vein healthy	81003536	346622	968274	36836408	8243749	9048036	7547377	15313228	2076476	2309463	583494	74305	116443	76578	284403	489937	200084	138419	318161	73562	58723	180401	86108	104266	2239796	111229	4358741	93645	48228	402970	3245978	6954315	29193079	21310615	2738942	33055539	560092479	346706725	5804348	379246491	308022524	2244481303	393031542	78416623	131338968	226069428	99637769	10245108
11	Pulmonary artery	77517013	493978	1290581	37463947	9014059	14438421	10768383	10917200	2955153	5705277	1073265	77314	96705	45276	650203	1065830	635531	94235	288600	51379	84044	181002	148942	110541	2301568	203308	4426600	111133	30851	565625	4861951	6124943	32345522	18149369	3852811	23548372	433692730	369652804	4056080	195995478	398389794	1704358648	273879203	76725490	129039306	303097502	79007361	6224094
11	Pulmonary vein cancer	80232199	484087	1225301	36468736	8508672	14065391	10649395	10595560	2663617	5850157	1098039	82365	95800	43584	648281	887801	414601	94467	287581	48070	78424	180146	154449	106861	2272592	200725	4260685	115503	30298	562410	4659443	6053559	32226117	18150571	3782193	22953888	432080170	362832251	3883975	188681506	405310868	1680567298	261745908	74839723	122769201	294295870	74964209	6023584
11	Pulmonary vein healthy	79501850	469543	1189990	35916710	9590639	13227232	9901508	10863408	2768060	5458822	1016865	78271	93343	45584	591274	815715	377288	90164	295663	48035	77614	162648	137011	114638	2457839	164002	4452197	107883	34554	537338	4632131	5923893	31097156	18518213	3653886	22205416	423745715	358211371	3901697	183949813	392118736	1645325775	262959867	72666084	120091992	289394311	74018896	5859382
12	Pulmonary artery	81712558	131593	343973	19538544	4503587	12095444	5598779	8934184	2893857	2223104	329352	58522	73450	48936	778925	528556	69258	76251	210891	53043	37932	123548	50488	62110	1327617	88396	4134635	114295	40643	110270	2146382	2563492	8212580	17523686	781805	16592528	491468287	226400482	3759589	306581558	248326285	1220614695	315859946	49406030	165681957	171436666	35929606	5802382
12	Pulmonary vein cancer	78951732	134602	351812	19559792	4338466	12466927	5800641	8869454	2710989	2396516	333904	52506	73414	48809	821151	542399	95125	73450	215471	52481	40888	128763	52017	62793	1348094	85485	4176562	121985	43156	112356	2107749	2643804	8057646	17925855	803993	16221928	478649240	226402660	3754853	301918318	244683395	1227081455	323612436	50239774	164303228	174866850	35705058	5814583
12	Pulmonary vein healthy	79267920	132675	339838	19514886	1768063	11625100	5549200	8847066	2640771	6334865	332326	52052	70867	48314	742444	1923881	103191	69918	200210	53213	35933	115941	50987	61774	1303628	883854	3892022	114277	38061	111958	2072411	2611467	7984650	17717936	782191	16015195	474520517	223943984	3560649	289955302	241614944	1209657258	314753238	49963186	163539505	170256182	34829770	5694863
13	Pulmonary artery	79257744	256066	582089	25452748	5295549	8370731	5692797	9934783	2176428	1895424	368686	51346	90096	49755	444017	623071	196350	88733	201460	50211	66355	111317	64347	88501	1873800	89239	4164292	87079	40591	310491	3587049	7069217	21947056	21581318	2626061	34223199	576448364	332302772	4475708	271330317	271701196	1820566258	373064095	67258285	184197416	189557729	55921937	7957622
13	Pulmonary vein cancer	78030540	255306	572939	24326968	5317909	8144170	5708252	9777573	1816592	1949967	371146	48088	87381	50661	455344	503249	153050	84319	201348	46042	67371	111006	59655	86998	1829216	58362	4380858	82588	36451	301615	3426027	6722661	20735486	21282408	2463995	33069824	575871503	328135429	4535120	297049177	266073367	1783348120	373365592	66589116	183926211	186706619	56864890	7414717
13	Pulmonary vein healthy	78642473	267167	596178	26537551	5633131	8804463	5885969	10543852	2168218	2071653	375017	51405	91645	52828	474000	631901	201496	92949	215734	51175	66326	116985	63739	91560	1955936	84854	4417637	88822	40265	321641	3720524	7384593	22219235	22118778	2700992	35928031	582826933	341428531	4536490	283819404	278101680	1920902221	390636190	69636036	187991928	194447970	58227272	7897477
14	Pulmonary artery	80121841	119280	515237	25401347	4502492	9117279	7083503	12432849	1530228	3913869	708307	99692	112073	49650	606185	610670	245164	73926	302155	84638	55235	126627	76006	86500	1840536	154125	3955846	119825	29083	79081	1262126	2132798	11677986	16005321	1114903	14264447	393420162	267199349	4245770	109407611	296814965	1350442305	289409864	59026465	116508024	267676257	76878727	7742825
14	Pulmonary vein cancer	79190852	124743	530555	26023483	4809304	9358932	7170937	12719083	1553521	4022727	767204	97608	117040	48713	640319	464635	227655	78239	309025	82783	54634	125651	81319	88561	1858413	147231	3853765	126070	30416	83569	1233780	2200121	11912502	15637200	1157102	14294668	396972250	272121882	4150169	108572312	307835144	1359619454	299813613	60481305	115184985	274743070	75875083	7895878
14	Pulmonary vein healthy	81610108	130636	557353	27250575	4992362	9693186	7475556	13315203	1719042	4150587	745389	94743	122732	53295	655771	590443	307131	89325	329386	87604	58761	136467	83579	92349	1981290	174720	4033684	129307	34039	83465	1304711	2346066	12325200	16773162	1235353	15303864	410654657	279696697	4439383	116085834	312034935	1426228180	302419646	63551851	122340265	280385827	79602065	8479372
15	Pulmonary artery	79700869	302943	830150	37889374	8475509	10205409	8725629	14335841	2023770	4114992	762923	99780	117077	72730	597016	597813	421265	138886	435962	96248	71064	112649	72894	111133	2373723	133890	3889545	92853	37272	318389	3382487	5326810	26131813	20385807	3618591	26495557	449403699	360352240	4586795	219778107	431019720	1770980775	294848506	79272201	175154496	322973922	78226497	8498157
15	Pulmonary vein cancer	80109611	327388	873729	40788780	8100507	10522281	9028674	15220202	1852399	4332803	760974	103312	125648	78489	613733	702700	488574	151769	447326	101027	75653	116528	74785	115023	2395198	123342	4232084	92967	42839	327290	3519078	5362042	26649428	21537504	3646393	27989373	461903578	378152589	4958314	232391306	439657607	1866542840	299770952	80063530	184660235	335086723	83864740	8812776
15	Pulmonary vein healthy	79241323	297175	821194	37938913	8193498	9956692	8562322	14371823	1954438	4079117	731690	104382	112745	73829	584948	605186	398597	140089	438622	92248	72051	106368	72324	109601	2355647	134763	4015277	91344	35578	313897	3336968	5331188	25607043	20641059	3644838	26261288	451024916	368964049	4565590	211686862	434129358	1772373458	292660189	77981799	177617049	316859345	79258729	8695509
[truncated: 4,307 more columns]

## Sheet: Metallomics
All values in units of uM
Participant	Site	Cu 63	Mg 24	Na 23	K 39	Co 59	Mn 55	Cr 52	Cd 112	Mo 98	Si 28	As 75	Fe 57 Helium KED	Zn 64
1	Radial artery	10.2099	610.269	73092.4	13440.1	0.0314313	0.161414	1.51637	NA	0.0476707	140.518	0.631231	7.33635	0.0165572
1	Peripheral IV	7.41517	468.684	79583.5	14065.8	0.0486902	0.242895	1.53563	NA	0.0425924	143.296	0.742033	6.80168	0.0214624
1	Pulmonary artery	10.3151	615.519	71237.8	27545.9	0.35154	0.282478	1.21165	NA	0.023624	123.762	0.629714	10.7301	0.0265294
1	Pulmonary vein cancer	10.5845	644.031	74808.9	16497.1	0.115497	0.210224	1.90838	NA	0.0217978	176.765	0.644628	8.62171	0.0252359
1	Pulmonary vein healthy	10.7964	670.256	77252.6	15419	0.175518	0.213727	1.54205	NA	0.0197752	149.77	0.649975	10.9744	0.0220482
2	Radial artery	10.2099	610.269	73092.4	13440.1	0.0314313	0.161414	1.51637	NA	0.0476707	140.518	0.631231	7.33635	0.0165572
2	Peripheral IV	7.41517	468.684	79583.5	14065.8	0.0486902	0.242895	1.53563	NA	0.0425924	143.296	0.742033	6.80168	0.0214624
2	Pulmonary artery	10.3151	615.519	71237.8	27545.9	0.35154	0.282478	1.21165	NA	0.023624	123.762	0.629714	10.7301	0.0265294
2	Pulmonary vein cancer	10.5845	644.031	74808.9	16497.1	0.115497	0.210224	1.90838	NA	0.0217978	176.765	0.644628	8.62171	0.0252359
2	Pulmonary vein healthy	10.7964	670.256	77252.6	15419	0.175518	0.213727	1.54205	NA	0.0197752	149.77	0.649975	10.9744	0.0220482
3	Radial artery	10.5303	594.125	102118	359519	0.31948	0.0670071	NA	NA	0.500604	137.69	0.671632	25.8353	0.019933
3	Peripheral IV	10.3652	708.731	100927	432024	0.150629	0.186809	0.575712	0.00815908	0.18271	144.688	0.353364	17.1735	0.0178312
3	Pulmonary artery	10.9514	746.995	104551	456467	NA	0.0500252	0.103879	NA	0.0983595	121.956	0.274169	13.5917	0.0153893
3	Pulmonary vein cancer	10.8852	766.533	108314	408808	0.00459715	0.0476473	0.817621	NA	0.0683483	179.126	0.319753	16.8494	0.0208137
3	Pulmonary vein healthy	9.8102	710.423	98229.1	390849	NA	NA	0.452624	NA	0.0488055	147.597	0.303061	17.9785	0.0133115
4	Radial artery	8.65106	516.095	100478	429131	0.0834833	0.161792	NA	NA	0.030917	92.3676	0.299262	16.8402	0.0162925
4	Peripheral IV	9.03091	548.72	103768	464717	NA	0.0294372	0.835506	NA	0.0267764	185.267	0.317172	15.1931	0.0157812
4	Pulmonary artery	9.22607	781.952	97972.5	530035	NA	0.278831	0.729208	NA	0.0290236	163.792	0.295245	33.0728	0.0192123
4	Pulmonary vein cancer	7.44755	758.426	102396	478409	0.0174066	0.0555044	0.880145	NA	0.0185402	159.943	0.342413	16.6871	0.022906
4	Pulmonary vein healthy	7.5061	741.235	94513.7	460750	0.285531	0.124729	0.347051	NA	0.030449	141.65	0.288458	19.1377	0.0231238
5	Radial artery	12.5726	466.221	97275.7	348273	0.021424	0.317978	0.857845	NA	0.042206	199.615	0.347129	25.4255	0.0175049
5	Peripheral IV	10.8159	402.231	87459.2	373589	NA	NA	0.186033	NA	0.0348733	160.332	0.307488	4.08815	0.0158549
5	Pulmonary artery	13.2193	468.451	97246.2	451527	1.54818	0.114494	1.24738	0.00805082	0.0634757	214.587	0.349961	7.71474	0.0181297
5	Pulmonary vein cancer	12.8527	458.666	94812.3	417229	0.226065	0.0080261	1.1533	NA	0.0346658	214.653	0.349023	4.84878	0.0152653
5	Pulmonary vein healthy	14.1848	495.802	102378	423046	0.0477438	0.481411	1.80443	NA	0.035713	253.684	0.386008	10.9116	0.0187031
6	Radial artery	7.64709	888.593	101298	521520	0.112522	0.143272	0.925196	NA	0.0244203	144.784	0.410965	29.6547	0.0198495
6	Peripheral IV	6.69873	848.169	97224.3	293367	0.00397479	0.184566	0.417438	NA	0.0215087	126.458	0.370185	19.1235	0.0157094
6	Pulmonary artery	7.0831	831.775	96248.4	362349	0.131439	0.0660234	0.774523	NA	0.01794	163.228	0.358432	16.5173	0.0156535
6	Pulmonary vein cancer	8.13706	779.84	101249	467695	0.152649	0.0739444	1.29397	NA	0.0158492	192.063	0.41412	69.3258	0.0192404
6	Pulmonary vein healthy	8.30349	452.11	102602	433670	0.0335438	0.0795242	1.37453	NA	0.020899	197.484	0.36913	16.4874	0.0246017
7	Radial artery	9.80294	591.165	97716	9468.98	0.0292405	NA	1.33949	0.0104869	1.36375	235.568	0.393249	14.8831	0.0206074
7	Peripheral IV	9.75223	617.582	98282.6	10230.6	0.0832377	NA	2.82867	0.00522708	0.249126	295.945	0.435791	128.983	0.0174898
7	Pulmonary artery	10.2376	673.772	104858	10084.4	0.0275785	NA	2.26121	0.00397325	0.126889	283.287	0.504181	11.4412	0.0203776
7	Pulmonary vein cancer	10.378	692.336	105330	10787.1	0.0173874	NA	2.81573	0.00371628	0.0937979	333.797	0.520626	7.9453	0.018608
7	Pulmonary vein healthy	9.5342	634.993	97337.5	8605.75	0.0516348	NA	2.50084	0.00251116	0.0693003	274.738	0.540802	12.3304	0.0165661
8	Radial artery	11.2522	573.15	96237.4	12508.6	0.166732	NA	2.71341	0.00271301	0.0670039	311.086	0.573389	10.1853	0.0186292
8	Peripheral IV	11.3096	602.202	92151.2	107016	0.0155404	NA	3.19294	0.00682394	0.0714677	384.357	0.481341	45.5106	0.0256274
8	Pulmonary artery	13.1254	648.618	108013	13887.8	0.0684094	NA	3.3127	0.00152183	0.0597236	325.139	0.635396	15.419	0.0253376
8	Pulmonary vein cancer	11.158	593.903	97883.3	11620.5	0.0375485	NA	2.60215	0.00062434	0.0369818	305.566	0.627253	17.5895	0.027105
8	Pulmonary vein healthy	12.2931	673.963	104271	11278.1	0.0615724	NA	3.15382	0.000241403	0.0410282	349.24	0.664539	15.1646	0.0226008
9	Radial artery	10.2715	552.676	98292.5	15923.8	0.125369	NA	3.32173	0.00359965	0.0814099	359.695	0.629002	21.2906	0.02555
9	Peripheral IV	10.7693	580.861	98986	13804.5	0.0451028	NA	3.65004	0.00219138	0.0498756	374.581	0.660504	11.732	0.0284667
9	Pulmonary artery	11.0954	612.807	102976	15151.5	0.0424173	NA	4.63995	0.00329875	0.0609709	385.27	0.662073	19.6798	0.0321667
9	Pulmonary vein cancer	13.4059	588.919	100465	14414.2	0.0688419	NA	3.07271	0.00689602	0.107581	317.769	0.680069	17.2854	0.029104
9	Pulmonary vein healthy	11.837	588.654	98488.4	14109.1	0.0536909	NA	3.97243	NA	0.0318134	379.174	0.69266	15.9349	0.0272838
10	Radial artery	13.8159	651.349	102100	10454.3	0.154591	NA	3.55806	0.00498882	0.0430408	377.6	0.748034	18.5745	0.0226514
10	Peripheral IV	14.0564	684.447	104270	10793.7	0.04518	NA	3.57335	NA	0.036448	383.695	0.728727	16.5659	0.0294029
10	Pulmonary artery	15.5076	744.154	113055	11383.6	0.0216394	NA	4.17503	0.00343988	0.0325578	437.678	0.79047	22.7583	0.0341865
10	Pulmonary vein cancer	15.159	725.559	109968	11291.4	0.0287912	NA	4.10569	0.00272092	0.0429157	419.084	0.795742	21.0004	0.0269236
10	Pulmonary vein healthy	16.5035	735.301	113113	11250.7	0.116122	NA	5.78962	0.00488453	0.0397932	431.681	0.819785	26.8954	0.0286417
11	Radial artery	10.7182	767.501	109134	17916.4	0.121679	NA	4.4774	0.00233593	0.260235	450.927	0.792441	33.0048	0.0243382
11	Peripheral IV	8.29932	526.567	114190	16228.6	0.242477	NA	3.16585	0.00473764	0.0388907	284.908	0.844597	16.1044	0.0214699
11	Pulmonary artery	11.4943	785.117	111378	17930.3	0.138725	NA	4.49018	0.0115479	0.0390192	410.167	0.806302	32.5834	0.0258411
11	Pulmonary vein cancer	13.5526	849.722	115693	18993.5	0.121704	NA	4.27328	0.00366934	0.0357301	392.301	0.877598	68.7648	0.0279251
11	Pulmonary vein healthy	16.1874	733.405	101260	13458.3	0.210017	NA	3.78783	0.00282853	0.0414377	352.025	0.829349	21.9703	0.0309051
12	Radial artery	12.5677	713.311	109782	9218.5	0.191652	NA	4.06264	0.00297602	0.0309531	377.742	0.879746	11.4079	0.0206716
12	Peripheral IV	12.9107	719.129	116725	12723.7	0.0825287	NA	4.42404	0.00356038	0.0251097	415.523	0.897538	16.6048	0.0267443
12	Pulmonary artery	12.2367	693.174	110210	14491.5	0.22378	NA	4.24571	0.00224266	0.0245693	407.964	0.866775	12.8015	0.0227958
12	Pulmonary vein cancer	13.4575	776.561	122458	12158.7	0.14019	NA	4.63869	0.00163611	0.0471154	436.042	0.974612	13.0005	0.0327014
12	Pulmonary vein healthy	16.6373	686.395	110863	10606.6	0.102201	NA	3.91101	0.000466635	0.0605901	378.072	0.84879	11.351	0.0189815
13	Radial artery	5.10066	361.172	79273.1	11038.4	NA	0.114523	2.14433	NA	0.105523	228.136	0.700615	9.36924	0.0162907
13	Peripheral IV	6.2129	393.701	82099.4	11635.6	NA	0.126369	2.567	NA	0.313627	217.27	0.734791	9.61128	0.0191222
13	Pulmonary artery	5.2011	356.629	75582.1	9369.28	NA	0.0954388	2.87984	NA	0.0401599	292.917	0.680625	11.3547	0.0153691
13	Pulmonary vein cancer	6.89788	420.141	88247.2	11714	NA	0.154198	2.91769	NA	0.0447776	296.83	0.787382	12.6564	0.0233701
13	Pulmonary vein healthy	7.03162	435.886	90617.1	11192.7	NA	0.143262	2.59146	NA	0.191474	258.526	0.774945	13.2122	0.0232173
14	Radial artery	7.22983	451.515	89798.6	926.588	NA	0.160424	2.30926	NA	0.0460088	216.094	0.745023	30.7628	0.0280657
14	Peripheral IV	6.51031	437.181	91510.1	1620.85	NA	NA	2.88374	NA	0.0663211	294.536	0.807376	47.2647	0.0198271
14	Pulmonary artery	7.16352	447.68	91684.3	1037.22	NA	0.0798493	2.53374	NA	0.0724157	204.335	0.859775	8.82685	0.022682
14	Pulmonary vein cancer	5.65857	380.964	78954.2	718.977	NA	NA	1.33298	NA	0.0344424	159.516	0.713178	29.0714	0.0128424
14	Pulmonary vein healthy	7.02099	454.854	89139.8	1149.21	NA	0.0158175	3.14571	NA	0.0385957	284.572	0.87753	25.3459	0.0168778
15	Radial artery	6.272	437.853	90696.5	1397.92	NA	NA	2.93979	NA	0.0327722	271.449	0.810155	11.8396	0.0171948
15	Peripheral IV	8.95693	481.091	95237.9	2495.43	NA	0.0181173	3.63898	NA	0.0237895	349.633	0.797211	62.587	0.0192059
15	Pulmonary artery	6.04025	448.139	87768.5	1363.29	NA	0.0295487	3.13907	NA	0.0339536	300.661	0.863783	17.1348	0.021912
15	Pulmonary vein cancer	7.19894	496.311	96675.9	1569.2	NA	0.404228	3.6217	NA	0.0643716	304.02	1.01533	16.6857	0.0364718
15	Pulmonary vein healthy	7.74088	514.494	100368	1618.22	NA	0.0516068	3.72695	NA	0.0641701	343.586	1.00757	18.1208	0.0209734
16	Radial artery	5.60869	444.043	90218.5	9736.24	NA	0.289298	3.31885	NA	0.0362446	315.681	0.916108	17.4943	0.0229499
16	Peripheral IV	5.34606	444.535	85781.7	10339.5	NA	0.173431	3.17467	NA	0.020685	308.078	0.761912	45.013	0.0170566
16	Pulmonary artery	5.24725	427.187	84776.3	11626.6	NA	0.151417	2.3952	NA	0.0353544	229.092	0.832486	31.0259	0.0207954
16	Pulmonary vein cancer	6.17361	459.128	93528.2	10265.5	NA	0.142688	3.54203	NA	0.070871	348.395	0.896443	15.8564	0.0240787
16	Pulmonary vein healthy	5.74752	443.196	87650.3	11402.6	NA	0.400969	3.17391	NA	0.0543797	323.093	0.889909	22.7733	0.0285607
17	Radial artery	4.03215	359.028	77009.7	6459.26	NA	0.108749	2.01115	NA	0.0412883	227.845	0.763973	9.4128	0.0221224
17	Peripheral IV	5.3045	429.16	87724.7	8171.35	NA	0.0717041	2.6267	NA	0.0230497	249.379	0.849622	9.14374	0.0171683
17	Pulmonary artery	6.05121	446.682	89287.1	2062.64	NA	0.110515	3.26128	NA	0.150115	281.245	0.852403	42.4439	0.0226892
17	Pulmonary vein cancer	5.57595	442.145	85310.4	10357.3	NA	0.3585	3.06848	NA	0.0235356	302.618	0.866866	12.4717	0.0268307
17	Pulmonary vein healthy	5.46501	434.051	86340.5	7372.56	NA	0.293951	2.50738	NA	4.51739	217.216	0.962885	19.2883	0.0347853
18	Radial artery	8.58794	504.484	83406.9	8897.85	NA	0.506399	3.4603	NA	0.0389658	345.894	0.915288	19.2451	0.0304568
18	Peripheral IV	9.24779	521.248	85205.8	9809.68	NA	0.160527	3.90931	NA	0.0446794	338.384	0.881017	54.2036	0.0293924
18	Pulmonary artery	8.91182	484.881	83587.8	8631.45	NA	0.118479	2.92038	NA	0.0323372	284.156	0.809495	21.7979	0.026527
18	Pulmonary vein cancer	8.72687	489.237	82304.1	9732.53	NA	0.154086	3.10671	NA	0.0238165	302.17	0.780229	22.0413	0.0231564
18	Pulmonary vein healthy	8.84738	478.396	81881.3	9313.29	NA	0.113602	3.49666	NA	0.0212227	346.17	0.807429	7.98055	0.0237568
19	Radial artery	9.58792	465.749	80556	10643.5	NA	1.59677	3.51734	NA	0.0366489	344.647	0.937553	328.97	0.0350717
19	Peripheral IV	8.75741	481.474	82127.7	9449.99	NA	0.189277	3.54683	NA	0.0428822	355.889	0.880995	17.8567	0.0294167
19	Pulmonary artery	8.95855	496.496	84697.4	8511.06	NA	0.139738	4.11613	NA	0.0311957	393.608	0.880815	8.96137	0.0304549
19	Pulmonary vein cancer	9.13044	496.914	86059.1	11278	NA	0.165748	3.98982	NA	0.0718645	407.064	0.919394	9.82864	0.0326486
19	Pulmonary vein healthy	8.57374	482.605	81451.3	8556.75	NA	0.149815	3.72969	NA	0.0469804	356.563	1.00125	16.9768	0.0288329
20	Radial artery	7.23716	489.255	91350.2	8471.53	NA	0.23725	4.41241	NA	0.0208451	414.483	0.945282	24.4923	0.0204628
20	Peripheral IV	4.66622	412.945	95171.9	7953.33	NA	0.257428	4.80935	NA	0.0301768	361.045	1.14678	21.3066	0.0231582
20	Pulmonary artery	6.93862	476.561	87198.8	9344.53	NA	0.261003	4.11097	NA	0.0825539	383.928	0.965525	25.5197	0.0228252
20	Pulmonary vein cancer	6.84795	487.015	85806	9948.26	NA	0.209773	4.06958	NA	0.0409658	382.93	0.915169	32.1668	0.0201049
20	Pulmonary vein healthy	7.86697	531.927	92185.3	8560.34	NA	0.165222	4.31124	NA	0.0219452	415.457	0.998309	24.9459	0.0219141

## Sheet: Fig. 1A
Participant	Delta	PC1	PC2
1	healthy lung (PVH-PA)	-1.2665	-0.45649
2	healthy lung (PVH-PA)	-5.0619	-1.4041
3	healthy lung (PVH-PA)	-1.8331	-2.0648
4	healthy lung (PVH-PA)	-0.60539	-1.3393
5	healthy lung (PVH-PA)	-4.3518	-1.0759
6	healthy lung (PVH-PA)	-1.4607	-1.3922
7	healthy lung (PVH-PA)	-1.4955	-2.0867
8	healthy lung (PVH-PA)	-2.5163	-1.0772
9	healthy lung (PVH-PA)	-1.9621	-2.9232
10	healthy lung (PVH-PA)	-1.2326	-3.4281
11	healthy lung (PVH-PA)	-3.1012	-2.3009
12	healthy lung (PVH-PA)	-3.5606	-2.3892
13	healthy lung (PVH-PA)	-3.5495	-1.9827
14	healthy lung (PVH-PA)	-3.4789	-1.8245
15	healthy lung (PVH-PA)	-0.97655	-2.274
16	healthy lung (PVH-PA)	-3.0223	-0.28045
17	healthy lung (PVH-PA)	-0.83912	-2.1412
18	healthy lung (PVH-PA)	-2.1903	0.34917
19	healthy lung (PVH-PA)	-2.6005	-0.51811
20	healthy lung (PVH-PA)	-2.2336	-1.5625
1	systemic (PIV-RA)	1.9228	2.8999
2	systemic (PIV-RA)	7.1914	-0.74152
3	systemic (PIV-RA)	1.7015	3.9666
4	systemic (PIV-RA)	-0.80937	-0.79087
5	systemic (PIV-RA)	4.0609	-1.3759
6	systemic (PIV-RA)	1.5734	5.8395
7	systemic (PIV-RA)	-0.9913	1.5985
8	systemic (PIV-RA)	10.197	4.014
9	systemic (PIV-RA)	0.37105	0.79857
10	systemic (PIV-RA)	5.7884	5.0645
11	systemic (PIV-RA)	10.684	-13.764
12	systemic (PIV-RA)	1.8718	2.7813
13	systemic (PIV-RA)	-2.1852	2.8876
14	systemic (PIV-RA)	2.8921	2.8269
15	systemic (PIV-RA)	-0.011623	7.0661
16	systemic (PIV-RA)	-1.6663	2.4743
17	systemic (PIV-RA)	0.42272	3.6432
18	systemic (PIV-RA)	1.0985	5.6767
19	systemic (PIV-RA)	-1.0516	0.93909
20	systemic (PIV-RA)	4.2778	-3.632

## Sheet: Fig. 1B
metabolite	log2FC (healthy lung / systemic)	-log10(pvalue)
acetylcarnitine	3.9706	0.95822
glycerate	1.2359	0.94126
valine	2.3473	0.91194
creatinine	2.9692	0.90189
betaine	2.7685	0.89281
n2.hydroxyglutarate	-4.0803	0.88879
AKB	0.61323	0.87417
lysine	5.1631	0.80633
acetylglycine	-1.1448	0.79177
Malate	-1.2381	0.72722
indolelactate	0.42062	0.70998
tyrosine	1.7029	0.70918
taurine	3.47	0.70259
Niacinamide	0.76531	0.66401
Kynurenine	1.6951	0.66338
N6.acetyllysine	1.474	0.66115
glutamine	4.0414	0.64464
carnitine	0.58565	0.64372
Orotate	1.6811	0.6428
asparagine	1.2249	0.61987
gly.gly	3.8093	0.59865
alanine	-5.4325	0.55482
myo.inositol	-1.2086	0.54766
threonine	-0.49785	0.51094
gamma.glutamyl.alanine	-2.5949	0.41396
o.phosphoethanolamine	1.0681	0.39171
n3.methyl.2.oxobutyrate	0.6979	0.38089
n3.methyl.2.oxopentanoic.acid	-5.609	0.38013
aspartate	-1.0677	0.33527
hydroxyproline	0.16784	0.32274
uridine	5.4973	0.31865
phosphocholine	3.7298	0.29914
Pantothenate	-1.8495	0.28911
Guanidinoacetate	-2.3399	0.26491
homocitrulline	1.627	0.24396
hypoxanthine	5.0112	0.23329
pyroglutamate.5.oxoproline	-1.4872	0.22879
acetylglutamate	-0.059405	0.19888
asymmetric.dimethylarginine	-0.88985	0.19761
trimethyllysine	-3.3504	0.16836
sarcosine	0.69407	0.14794
Aminoadipate	-3.3902	0.14407
creatine	0.33136	0.14017
pipecolate	-0.59629	0.13528
acetylglutamine	0.39256	0.13414
dimethylglycine	0.86964	0.13075
ornithine	-4.2815	0.10885
choline	1.6314	0.093463
Uric.acid	-3.2073	0.061187
formyl.methionine	-0.058913	0.059312
methionine	-3.373	0.04469
sorbitol	0.15657	0.037171
Glycerophosphocholine	1.1625	0.023542
tryptophan	-2.764	0.019442
phenylalanine	-1.284	0.0060223
n2.hydroxybutyrate	1.0083	0.00043488

## Sheet: Fig. 1C
Values in units of uM
Participant	type	lactate	pyruvate	akg
1	systemic (PIV-RA)	467.795	32.1808	1.9798
2	systemic (PIV-RA)	7219.28	14.9945	0.501062
3	systemic (PIV-RA)	731.145	25.5494	2.13186
4	systemic (PIV-RA)	315.658	-0.882453	-0.412495
5	systemic (PIV-RA)	971.561	8.07751	0.318477
6	systemic (PIV-RA)	2000.2	46.2007	3.23573
7	systemic (PIV-RA)	200.955	28.2979	0.535386
8	systemic (PIV-RA)	610.944	-24.4157	2.51523
9	systemic (PIV-RA)	95.926	25.3343	0.294489
10	systemic (PIV-RA)	1950.95	140.153	2.55734
11	systemic (PIV-RA)	9798.96	-37.4074	-2.23015
12	systemic (PIV-RA)	992.052	9.1379	1.6809
13	systemic (PIV-RA)	219.922	56.8209	1.35234
14	systemic (PIV-RA)	2614.54	69.9519	1.28985
15	systemic (PIV-RA)	486.872	114.2	4.69139
16	systemic (PIV-RA)	246.564	19.682	1.27327
17	systemic (PIV-RA)	520.139	22.1934	2.38883
18	systemic (PIV-RA)	499.516	43.8132	2.27109
19	systemic (PIV-RA)	170.767	32.7494	0.215358
20	systemic (PIV-RA)	1518.51	3.28868	-0.731399
1	healthy lung (PVH-PA)	12.6476	-13.2317	0.0489071
2	healthy lung (PVH-PA)	79.1177	0.784184	0.856005
3	healthy lung (PVH-PA)	-29.5179	-2.37901	-0.188472
4	healthy lung (PVH-PA)	-303.85	-12.6958	-0.364569
5	healthy lung (PVH-PA)	166.043	0.797709	0.758303
6	healthy lung (PVH-PA)	-870.768	-22.1035	0.379683
7	healthy lung (PVH-PA)	-81.5922	-7.36913	-0.134082
8	healthy lung (PVH-PA)	33.6014	15.8654	0.101969
9	healthy lung (PVH-PA)	211.085	4.03467	0.210224
10	healthy lung (PVH-PA)	227.701	-2.84227	0.143649
11	healthy lung (PVH-PA)	-509.687	-28.562	0.118166
12	healthy lung (PVH-PA)	3.81771	-8.22488	0.164301
13	healthy lung (PVH-PA)	16.1611	14.9811	0.591303
14	healthy lung (PVH-PA)	36.0412	-10.5027	0.0382172
15	healthy lung (PVH-PA)	5.3218	5.31356	-0.40291
16	healthy lung (PVH-PA)	6.03537	7.36034	0.278574
17	healthy lung (PVH-PA)	-21.6265	7.68393	0.0588266
18	healthy lung (PVH-PA)	26.9497	-5.45297	0.388964
19	healthy lung (PVH-PA)	75.0277	1.9425	0.2265
20	healthy lung (PVH-PA)	-63.0322	2.74608	0.192423

## Sheet: Fig. 1D
Values in units of uM
Participant	type	citrate	Fumarate
1	systemic (PIV-RA)	2.246	1.64455
2	systemic (PIV-RA)	28.8995	0.69581
3	systemic (PIV-RA)	32.1973	0.167037
4	systemic (PIV-RA)	-2.75301	0.298594
5	systemic (PIV-RA)	38.2814	0.0660824
6	systemic (PIV-RA)	13.27	1.1146
7	systemic (PIV-RA)	23.1679	0.217601
8	systemic (PIV-RA)	217.098	2.09779
9	systemic (PIV-RA)	23.1801	-1.3057
10	systemic (PIV-RA)	57.6519	0.747334
11	systemic (PIV-RA)	-30.6321	-1.2255
12	systemic (PIV-RA)	23.5955	0.536068
13	systemic (PIV-RA)	6.34161	0.167647
14	systemic (PIV-RA)	32.7311	1.06505
15	systemic (PIV-RA)	36.5874	0.624701
16	systemic (PIV-RA)	19.7654	1.00993
17	systemic (PIV-RA)	42.5999	0.294947
18	systemic (PIV-RA)	32.0096	0.704045
19	systemic (PIV-RA)	21.6668	0.168318
20	systemic (PIV-RA)	-39.5321	-0.295569
1	healthy lung (PVH-PA)	-20.4057	0.375168
2	healthy lung (PVH-PA)	-32.5166	-0.316391
3	healthy lung (PVH-PA)	-3.18296	-0.38106
4	healthy lung (PVH-PA)	-3.63783	0.781849
5	healthy lung (PVH-PA)	0.454992	-0.604556
6	healthy lung (PVH-PA)	5.53135	-0.174556
7	healthy lung (PVH-PA)	-5.70817	-0.0817077
8	healthy lung (PVH-PA)	-1.76546	0.0307054
9	healthy lung (PVH-PA)	-0.891546	0.104914
10	healthy lung (PVH-PA)	1.3958	0.232575
11	healthy lung (PVH-PA)	-4.58147	0.196033
12	healthy lung (PVH-PA)	-0.614744	-0.741451
13	healthy lung (PVH-PA)	2.88568	-0.142109
14	healthy lung (PVH-PA)	0.1927	0.0695057
15	healthy lung (PVH-PA)	-5.23861	0.0745234
16	healthy lung (PVH-PA)	-1.18276	0.159363
17	healthy lung (PVH-PA)	-10.0985	-0.414257
18	healthy lung (PVH-PA)	8.31299	0.266172
19	healthy lung (PVH-PA)	-3.23662	-0.700438
20	healthy lung (PVH-PA)	-1.75725	-0.807361

## Sheet: Fig. 1E
Values in units of uM
Participant	type	Glucose	glutamate	citrulline
1	systemic (PIV-RA)	-330.994	-38.0451	-4.37319
2	systemic (PIV-RA)	-1609.43	-39.9037	-10.5801
3	systemic (PIV-RA)	-744.319	-28.8646	-3.16745
4	systemic (PIV-RA)	262.732	-4.18592	-1.20491
5	systemic (PIV-RA)	-879.573	-23.4679	-4.68542
6	systemic (PIV-RA)	-895.551	-60.3993	-3.6367
7	systemic (PIV-RA)	284.695	-8.46143	-2.48565
8	systemic (PIV-RA)	-2327.75	-34.9804	-9.19894
9	systemic (PIV-RA)	57.7193	-12.2724	-2.54296
10	systemic (PIV-RA)	-1202.63	-22.997	-6.58001
11	systemic (PIV-RA)	-2502.72	-15.3456	-12.3841
12	systemic (PIV-RA)	-371.879	-4.83908	-2.10535
13	systemic (PIV-RA)	-76.4057	-4.15858	-0.801611
14	systemic (PIV-RA)	-755.641	-9.38794	-4.91495
15	systemic (PIV-RA)	-211.802	0.576557	-0.983044
16	systemic (PIV-RA)	-481.876	-10.561	0.907913
17	systemic (PIV-RA)	23.7055	-42.6558	-0.11468
18	systemic (PIV-RA)	1185.75	-20.2514	-1.45947
19	systemic (PIV-RA)	320.171	-4.68338	-0.19591
20	systemic (PIV-RA)	-787.715	-24.6133	-5.19835
1	healthy lung (PVH-PA)	-32.5641	-10.4134	0.221393
2	healthy lung (PVH-PA)	351.571	13.082	2.00538
3	healthy lung (PVH-PA)	-151.175	-0.283706	-0.684431
4	healthy lung (PVH-PA)	-259.342	-3.05902	-0.315661
5	healthy lung (PVH-PA)	303.97	5.83106	1.51348
6	healthy lung (PVH-PA)	-96.1618	-5.37528	-0.749928
7	healthy lung (PVH-PA)	-182.314	-0.702936	-0.330915
8	healthy lung (PVH-PA)	-32.1	0.821846	0.20299
9	healthy lung (PVH-PA)	-181.654	-5.54332	-2.19487
10	healthy lung (PVH-PA)	216.384	3.33943	-0.498629
11	healthy lung (PVH-PA)	-195.012	-10.6006	-0.131205
12	healthy lung (PVH-PA)	107.726	2.03289	0.367758
13	healthy lung (PVH-PA)	917.665	0.584846	0.444661
14	healthy lung (PVH-PA)	519.576	5.26729	0.178141
15	healthy lung (PVH-PA)	42.0418	-0.37447	-0.256654
16	healthy lung (PVH-PA)	246.585	-3.64635	1.14383
17	healthy lung (PVH-PA)	-111.515	-4.01181	-0.564989
18	healthy lung (PVH-PA)	131.805	2.59051	0.188516
19	healthy lung (PVH-PA)	455.626	0.424053	-0.221438
20	healthy lung (PVH-PA)	62.9626	-4.6959	-0.0825222

## Sheet: Fig. 1F
Participant	Delta	Comp 1	Comp 2
1	PVH-PA (Healthy lung)	-1.1385	-0.35162
2	PVH-PA (Healthy lung)	2.7514	-4.4399
3	PVH-PA (Healthy lung)	-1.6615	1.3479
4	PVH-PA (Healthy lung)	-2.7023	2.5887
5	PVH-PA (Healthy lung)	-1.9608	-4.7111
6	PVH-PA (Healthy lung)	-1.1465	0.46531
7	PVH-PA (Healthy lung)	-3.2412	-0.25062
8	PVH-PA (Healthy lung)	-0.75678	-1.0425
9	PVH-PA (Healthy lung)	-2.5393	1.2984
10	PVH-PA (Healthy lung)	-1.6352	1.3747
11	PVH-PA (Healthy lung)	-0.65044	-3.1386
12	PVH-PA (Healthy lung)	-1.0703	-3.312
13	PVH-PA (Healthy lung)	-1.0308	-4.5554
14	PVH-PA (Healthy lung)	-1.8852	-6.3066
15	PVH-PA (Healthy lung)	-2.9598	0.63016
16	PVH-PA (Healthy lung)	0.34327	-1.0326
17	PVH-PA (Healthy lung)	-3.3406	2.3805
18	PVH-PA (Healthy lung)	0.046727	-2.3382
19	PVH-PA (Healthy lung)	1.187	-1.6238
20	PVH-PA (Healthy lung)	-0.21757	0.14345
1	PVC-PA (Cancer lung)	0.63048	2.1647
2	PVC-PA (Cancer lung)	1.84	-3.2221
3	PVC-PA (Cancer lung)	-0.75693	3.1308
4	PVC-PA (Cancer lung)	4.846	1.9256
5	PVC-PA (Cancer lung)	-0.47881	-0.080097
6	PVC-PA (Cancer lung)	2.4654	-0.16032
7	PVC-PA (Cancer lung)	2.6751	1.8245
8	PVC-PA (Cancer lung)	1.979	2.1263
9	PVC-PA (Cancer lung)	-0.35621	1.9085
10	PVC-PA (Cancer lung)	2.1265	1.5506
11	PVC-PA (Cancer lung)	2.1108	0.3937
12	PVC-PA (Cancer lung)	2.301	-0.61146
13	PVC-PA (Cancer lung)	4.1359	-0.53197
14	PVC-PA (Cancer lung)	-0.2479	1.9632
15	PVC-PA (Cancer lung)	-0.35622	1.4026
16	PVC-PA (Cancer lung)	-0.52187	-1.0226
17	PVC-PA (Cancer lung)	-1.4969	5.2126
18	PVC-PA (Cancer lung)	1.0902	2.0756
19	PVC-PA (Cancer lung)	1.6513	0.86923
20	PVC-PA (Cancer lung)	-0.028358	1.9543

[truncated: 18 more sheets: Fig. 1G, Fig. 1H, Fig. 1I, Fig. 1J, Fig. S1F, Fig. S1G-H, Fig. S1I, Fig. S2A, Fig. S2B, Fig. S2C, Fig. S2D, Fig. S3A, Fig. S3B, Fig. S3C, Fig. S3D, Fig. S3E, Fig. S3F, Fig. S3G]
